# Supplementary material for: Functional characterization of plant specific Indeterminate Domain (IDD) transcription factors in tomato (Solanum lycopersicum L.)
Source: Sci Rep. 2024 Apr 5;14:8015. doi: 10.1038/s41598-024-58903-0 (PMC10997639; doi:10.1038/s41598-024-58903-0)
Supplement: Supplementary file 4 — Supplementary Tables. [file 41598_2024_58903_MOESM4_ESM.xlsx]

## Sheet: Table S1
Table S1. Synteny blocks of SlIDD-like TFs.
Blocks	Members
Block 1	Solyc01g099340.3.1	Solyc09g074780.3.1
Block 2	Solyc02g062940.3.1	Solyc02g085580.4.1
Block 3	Solyc03g098070.3.1	Solyc06g072360.3.1
Block 4	Solyc03g121660.3.1	Solyc06g062670.3.1
Block 5	Solyc06g065440.1.1	Solyc11g017140.3.1
Block 6	Solyc06g075250.3.1	Solyc09g007550.3.1	Solyc11g069240.2.1	Solyc10g084180.2.1
Block 7	Solyc09g007550.3.1	Solyc10g084180.2.1	Solyc11g069240.2.1

## Sheet: Table S2
Table S2. Location and lengths of IDD transcription factors in tomato.
TF name	Chromosome	Name	Start	End	length
IDD12	SL4.0Ch01	Solyc01g005060.3.1	74282	76652	2371
IDD10	SL4.0Ch01	Solyc01g099340.3.1	81886448	81890635	4188
IDD17	SL4.0Ch02	Solyc02g062940.3.1	32912213	32915725	3,513
IDD1	SL4.0Ch02	Solyc02g085580.4.1	46424544	46427396	2853
IDD11	SL4.0Ch03	Solyc03g121660.3.1	64196982	64199699	2718
IDD4	SL4.0Ch04	Solyc04g008500.4.1	2153399	2160382	6984
IDD18	SL4.0Ch04	Solyc04g080130.3.1	62360946	62364047	3,102
IDD5	SL4.0Ch05	Solyc05g054030.3.1	63395462	63398588	3127
IDD2	SL4.0Ch06	Solyc06g062670.3.1	37205946	37209128	3183
IDD9	SL4.0Ch06	Solyc06g072360.3.1	42301043	42303341	2299
IDD7	SL4.0Ch06	Solyc06g075250.3.1	44356783	44359539	2757
IDD8	SL4.0Ch07	Solyc07g053570.4.1	61910634	61913207	2574
IDD16	SL4.0Ch08	Solyc08g063040.4.1	50678746	50681775	3030
IDD13	SL4.0Ch09	Solyc09g007550.3.1	1170777	1173142	2,366
IDD15	SL4.0Ch09	Solyc09g065670.3.1	59999711	60004939	5229
IDD3	SL4.0Ch09	Solyc09g074780.3.1	62806413	62810189	3777
IDD14	SL4.0Ch10	Solyc10g084180.2.1	62991095	62993507	2413
IDD6	SL4.0Ch11	Solyc11g069240.2.1	51937961	51943206	5246

## Sheet: Table S3
Table S3. Type of duplication events involved in the genome wide spread of IDD-like genes in tomato.
Anchor 1	Anchor 2	Duplication Type
Solyc04g056320	Solyc02g062940	Dispersed
Solyc01g005060	Solyc03g098070	Dispersed
Solyc01g099340	Solyc03g121660	Dispersed
Solyc02g062940	Solyc03g121660	Dispersed
Solyc02g085580	Solyc03g121660	Dispersed
Solyc04g080130	Solyc03g121660	Dispersed
Solyc06g065440	Solyc04g074320	Dispersed
Solyc11g066420	Solyc04g074320	Dispersed
Solyc02g062940	Solyc04g080130	Dispersed
Solyc11g017140	Solyc05g009770	Dispersed
Solyc01g005060	Solyc05g054030	Dispersed
Solyc03g098070	Solyc05g054030	Dispersed
Solyc04g056320	Solyc06g065440	Dispersed
Solyc01g005060	Solyc06g072360	Dispersed
Solyc05g054030	Solyc06g072360	Dispersed
Solyc04g008500	Solyc06g075250	Dispersed
Solyc03g121660	Solyc07g053570	Dispersed
Solyc04g008500	Solyc07g053570	Dispersed
Solyc09g074780	Solyc07g053570	Dispersed
Solyc01g099340	Solyc08g063040	Dispersed
Solyc02g085580	Solyc08g063040	Dispersed
Solyc04g080130	Solyc08g063040	Dispersed
Solyc06g062670	Solyc08g063040	Dispersed
Solyc06g075250	Solyc08g063040	Dispersed
Solyc07g053570	Solyc08g063040	Dispersed
Solyc11g069240	Solyc08g063040	Dispersed
Solyc01g005060	Solyc09g007550	Dispersed
Solyc04g008500	Solyc09g007550	Dispersed
Solyc05g054030	Solyc09g007550	Dispersed
Solyc06g062670	Solyc09g007550	Dispersed
Solyc06g072360	Solyc09g007550	Dispersed
Solyc03g121660	Solyc09g065670	Dispersed
Solyc07g053570	Solyc09g065670	Dispersed
Solyc08g063040	Solyc09g065670	Dispersed
Solyc02g062940	Solyc09g074780	Dispersed
Solyc03g098070	Solyc09g074780	Dispersed
Solyc09g007550	Solyc09g074780	Dispersed
Solyc09g065670	Solyc09g074780	Dispersed
Solyc01g099340	Solyc10g084180	Dispersed
Solyc04g008500	Solyc10g084180	Dispersed
Solyc06g062670	Solyc10g084180	Dispersed
Solyc07g053570	Solyc10g084180	Dispersed
Solyc09g074780	Solyc10g084180	Dispersed
Solyc04g056320	Solyc11g017140	Dispersed
Solyc04g056320	Solyc11g066420	Dispersed
Solyc06g065440	Solyc11g066420	Dispersed
Solyc11g017140	Solyc11g066420	Dispersed
Solyc10g084180	Solyc11g069240	Dispersed
Solyc02g062940	Solyc02g085580	Segmental
Solyc02g085580	Solyc04g080130	Segmental
Solyc03g121660	Solyc06g062670	Segmental
Solyc03g098070	Solyc06g072360	Segmental
Solyc03g121660	Solyc08g063040	Segmental
Solyc06g075250	Solyc09g007550	Segmental
Solyc01g099340	Solyc09g074780	Segmental
Solyc06g075250	Solyc10g084180	Segmental
Solyc09g007550	Solyc10g084180	Segmental
Solyc06g065440	Solyc11g017140	Segmental
Solyc06g075250	Solyc11g069240	Segmental
Solyc09g007550	Solyc11g069240	Segmental

## Sheet: Table S4
Table S4. Estimated Ka/Ks values for phylogenetically associated gene pairs.
Seq_1	Seq_2	Ka	Ks	Ka_Ks	EffectiveLen	AverageS-sites	AverageN-sites	cN	cS	pN	pS	Note	Gene1	Gene2
Solyc01g005060	Solyc06g072360	0.27469	1.41337	0.19435	978	207	771	177.333	131.667	0.230004	0.636071		SlIDD12	SlIDD9
Solyc09g007550	Solyc06g075250	0.324989	2.00719	0.161912	1341	283.75	1057.25	278.833	198.167	0.263735	0.698385		SlIDD13	SlIDD7
Solyc09g007550	Solyc03g121660	0.437205	4.32951	0.100982	1242	267.833	974.167	322.75	200.25	0.331309	0.747666		SlIDD13	SlIDD11
Solyc10g084180	Solyc06g075250	0.372556	1.69082	0.22034	1422	305.75	1116.25	327.75	205.25	0.293617	0.6713		SlIDD14	SlIDD7
Solyc10g084180	Solyc09g074780	0.436344	NaN	NaN	1296	275.833	1020.17	337.5	209.5	0.330828	0.759517	High Sequence Divergence Value (pS>=0.75)	SlIDD14	SlIDD3
Solyc10g084180	Solyc11g069240	0.358434	1.75805	0.203882	1233	261.167	971.833	276.917	177.083	0.284943	0.678047		SlIDD14	SlIDD6
Solyc10g084180	Solyc09g007550	0.229126	0.924488	0.247841	1347	281.667	1065.33	210.333	149.667	0.197434	0.531361		SlIDD14	SlIDD13
Solyc09g065670	Solyc09g074780	0.429289	NaN	NaN	1161	254.667	906.333	296.25	197.75	0.326866	0.776505	High Sequence Divergence Value (pS>=0.75)	SlIDD15	SlIDD3
Solyc02g062940	Solyc09g074780	0.456726	NaN	NaN	1287	285	1002	342.75	226.25	0.342066	0.79386	High Sequence Divergence Value (pS>=0.75)	SlIDD17	SlIDD3
Solyc02g062940	Solyc03g121660	0.500314	3.37984	0.148029	1251	276.833	974.167	355.667	205.333	0.365098	0.741722		SlIDD17	SlIDD11
Solyc04g080130	Solyc07g053570	0.39338	3.67305	0.107099	1098	253	845	258.667	188.333	0.306114	0.744401		SlIDD18	SlIDD8
Solyc04g080130	Solyc08g063040	0.372494	1.30902	0.284559	1095	247.417	847.583	248.833	153.167	0.29358	0.619064		SlIDD18	SlIDD16
Solyc04g080130	Solyc03g121660	0.461854	3.63961	0.126897	1245	284.667	960.333	331.167	211.833	0.344846	0.744145		SlIDD18	SlIDD11
Solyc06g062670	Solyc03g121660	0.238402	1.00544	0.237112	1368	299.333	1068.67	218.25	165.75	0.204226	0.553731		SlIDD2	SlIDD11
Solyc06g062670	Solyc04g080130	0.473034	4.034	0.117262	1188	270.917	917.083	321.75	202.25	0.350841	0.74654		SlIDD2	SlIDD18
Solyc06g062670	Solyc10g084180	0.465111	1.53143	0.30371	1254	265.833	988.167	342.5	173.5	0.346601	0.652665		SlIDD2	SlIDD14
Solyc06g062670	Solyc09g007550	0.363424	NaN	NaN	1146	239.833	906.167	261	182	0.288026	0.75886	High Sequence Divergence Value (pS>=0.75)	SlIDD2	SlIDD13

## Sheet: Table S5
Table S5. Splice variants of SlIDDs.
Gene ID	Transcript variant	query acc.ver	NCBI accession	% identity	alignment length	mismatches	gap opens	q. start	q. end	s. start	s. end	evalue	bit score
IDD1	Variant 1	Solyc02g085580	XM_004232338.4	100	1538	0	0	1	1538	603	2140	0	2841
	Variant 2	Solyc02g085580	XM_010318047.3	100	1538	0	0	1	1538	481	2018	0	2841
IDD2	Variant 1	Solyc06g062670	NM_001321339.1	100	1513	0	0	1	1513	268	1780	0	2795
	Variant 2	Solyc06g062670	NM_001321340.1	100	1513	0	0	1	1513	265	1777	0	2795
IDD3	Variant 1	Solyc09g074780	XM_004247493.4	100	1564	0	0	1	1564	238	1801	0	2889
IDD4	Variant 1	Solyc04g008500	XM_004236848.4	100	1554	0	0	1	1554	266	1819	0	2870
	Variant 2	Solyc04g008500	XM_019213260.2	99.807	1557	0	1	1	1554	266	1822	0	2856
	Variant 3	Solyc04g008500	XM_019213261.2	99.552	1561	0	2	1	1554	40	1600	0	2837
IDD5	Variant 1	Solyc05g054030	XM_004240155.2	100	1146	0	0	1	1146	74	1219	0	2117
IDD6	Variant 1	Solyc11g069240	XM_004251070.3	100	1315	0	0	36	1350	894	2208	0	2429
IDD7	Variant 1	Solyc06g075250	XM_004241222.3	100	1588	0	0	1	1588	322	1909	0	2933
IDD8	Variant 1	Solyc07g053570	XM_004243340.4	100	1510	0	0	1	1510	233	1742	0	2789
IDD9	Variant 1	Solyc06g072360	XM_004241421.3	100	1180	0	0	1	1180	235	1414	0	2180
IDD10	Variant 1	Solyc01g099340	XM_004230169.4	100	1276	0	0	1	1276	241	1516	0	2357
IDD11	Variant 1	Solyc03g121660	XM_004235542.4	100	1630	0	0	1	1630	542	2171	0	3011
	Variant 2	Solyc03g121660	XM_004235543.4	100	1630	0	0	1	1630	333	1962	0	3011
	Variant 3	Solyc03g121660	XM_010320197.3	100	1630	0	0	1	1630	588	2217	0	3011
	Variant 4	Solyc03g121660	XM_026030223.1	100	1630	0	0	1	1630	203	1832	0	3011
	Variant 5	Solyc03g121660	XM_026030224.1	100	82	0	0	1	82	50	131	1.87e-35	152
IDD12	Variant 1	Solyc01g005060	XM_004228709.3	100	1021	0	0	1	1021	149	1169	0	1886
	Variant 2	Solyc01g005060	XM_026028997.1	99.9	999	1	0	23	1021	132	1130	0	1840
IDD13	Variant 1	Solyc09g007550	XM_004246622.4	100	1381	0	0	1	1381	304	1684	0	2551
	Variant 2	Solyc09g007550	XM_010327692.3	99.348	1381	0	1	1	1381	305	1676	0	2492
IDD14	Variant 1	Solyc10g084180	XM_004249444.3	100	1482	0	0	1	1482	373	1854	0	2737
IDD15	Variant 1	Solyc09g065670	XM_004247152.4	100	1413	0	0	1	1413	498	1910	0	2610
IDD16	Variant 1	Solyc08g063040	XM_004245042.4	100	1405	0	0	1	1405	314	1718	0	2595
IDD17	Variant 1	Solyc02g062940	XM_004233461.4	100	1971	0	0	1	1971	518	2488	0	3640
IDD18	Variant 1	Solyc04g080130	XM_004238193.4	100	1507	0	0	1	1507	324	1830	0	2784
IDD-like1	Variant 1	Solyc03g098070	XM_019212996.2	100	1096	0	0	1	1096	540	1635	0	2025

## Sheet: Table S6
Table S6. IDD transcription factors from different databases and Uniprot accession numbers
Plaza	Database	IDD	Uniprot accession number	ID
Solyc02g085580	Gramene	SlIDD1	A0A3Q7F7K4_SOLLC	Solyc02g085580.4.1
Solyc06g062670	Gramene	SlIDD2	A0A3Q7GUL6_SOLLC	Solyc06g062670.3.1
Solyc09g074780	Gramene	SlIDD3	A0A3Q7I6R1_SOLLC	Solyc09g074780.3.1
Solyc04g008500	Gramene	SlIDD4	A0A3Q7FW43_SOLLC	Solyc04g008500.4.1
Solyc05g054030	Gramene	SlIDD5	A0A3Q7GPS4_SOLLC	Solyc05g054030.3.1
Solyc11g069240	Gramene	SlIDD6	A0A3Q7IZY4_SOLLC	Solyc11g069240.2.1
Solyc06g075250	Gramene	SlIDD7	A0A3Q7H0A7_SOLLC	Solyc06g075250.3.1
Solyc07g053570	Gramene	SlIDD8	A0A3Q7HF56_SOLLC	Solyc07g053570.4.1
Solyc06g072360	Gramene	SlIDD9	A0A3Q7H1Z4_SOLLC	Solyc06g072360.3.1
Solyc01g099340	Gramene	SlIDD10	A0A3Q7EN51_SOLLC	Solyc01g099340.3.1
Solyc03g121660	Gramene	SlIDD11	A0A3Q7FXF1_SOLLC	Solyc03g121660.3.1
Solyc01g005060	Gramene	SlIDD12	A0A3Q7E897_SOLLC	Solyc01g005060.3.1
Solyc09g007550	Gramene	SlIDD13	A0A3Q7HWE3_SOLLC	Solyc09g007550.3.1
Solyc10g084180	Plaza	SlIDD14	A0A6N2BRA2_SOLCI	Solyc10g084180.2.1
Solyc09g065670	Gramene	SlIDD15	A0A3Q7I4C6_SOLLC	Solyc09g065670.3.1
Solyc08g063040	Gramene	SlIDD16	A0A3Q7HQC6_SOLLC	Solyc08g063040.4.1
Solyc02g062940	Gramene	SlIDD17	A0A3Q7EZH3_SOLLC	Solyc02g062940.3.1
Solyc04g080130	Gramene	SlIDD18	A0A3Q7G9T0_SOLLC	Solyc04g080130.3.1
Solyc03g098070	Gramene	IDD-like-1	A0A3Q7FN54_SOLLC	Solyc03g098070.3.1
Solyc01g007120	Gramene	STOP-like-1	A0A3Q7E9A2_SOLLC	Solyc01g007120.3.1
Solyc08g080850	Gramene	STOP-like-2	A0A3Q7HVX7_SOLLC	Solyc08g080850.4.1
Solyc06g065440	Plaza	STOP-like-3	A0A3Q7GYX7_SOLLC	Solyc06g065440.1.1
Solyc11g017140	Plaza	STOP-like-4	A0A3Q7ISS3_SOLLC	Solyc11g017140.3.1
Solyc11g066420	Gramene	STOP-like-5	A0A3Q7IYQ1_SOLLC	Solyc11g066420.1.1
Solyc04g056320	Gramene	STOP-like-6	A0A3Q7G558_SOLLC	Solyc04g056320.3.1

## Sheet: Table S7
Table S7. Motif enrichment of SlIDDs.
motif_id	motif_alt_id	sequence_name	start	stop	strand	score	p-value	q-value	matched_sequence
C2C2YABBY_tnt.CRC_colamp_a_m1	CRC	Solyc07g053570	709	738	+	-59.6404	9.94e-05	0.178	AAAATGATTTAAGACTTTTATATACTTAGC
C2C2YABBY_tnt.CRC_colamp_a_m1	CRC	Solyc11g069240	2502	2531	-	-59.6067	9.86e-05	0.178	AAATTCATATTTTTATTGAATACGATTCAC
C2C2YABBY_tnt.CRC_colamp_a_m1	CRC	Solyc10g084180	2042	2071	+	-59.5955	9.84e-05	0.178	ATAGGAATATTTTAGCTCGAAAGACTACAA
C2C2YABBY_tnt.CRC_colamp_a_m1	CRC	Solyc02g062940	2213	2242	+	-59.5618	9.77e-05	0.178	TGATTGATATTATAAAGTAAATCACAATCC
C2C2YABBY_tnt.CRC_colamp_a_m1	CRC	Solyc09g007550	1510	1539	+	-59.4607	9.58e-05	0.178	TAAGTGGAATTTTGCTCGAAAAAATACAAA
C2C2YABBY_tnt.CRC_colamp_a_m1	CRC	Solyc10g084180	895	924	+	-59.4157	9.5e-05	0.178	AAAAGAATACATTACTTCAAATATACAACT
C2C2YABBY_tnt.CRC_colamp_a_m1	CRC	Solyc07g053570	107	136	+	-59.1348	8.99e-05	0.178	ACAAATTTAATTCACTACGAAAAATAAAAC
C2C2YABBY_tnt.CRC_colamp_a_m1	CRC	Solyc05g054030	1335	1364	-	-59.0225	8.8e-05	0.178	AACGATTTCCTCCACCTGAAAAAGCAAAAT
C2C2YABBY_tnt.CRC_colamp_a_m1	CRC	Solyc03g098070	577	606	-	-58.7978	8.45e-05	0.178	AACTCCAAATTTAAATTTAAAAAAATAAAA
C2C2YABBY_tnt.CRC_colamp_a_m1	CRC	Solyc07g053570	1613	1642	+	-58.618	8.2e-05	0.178	AAACTCAGCTTTTACCTCAAAATCTAACCA
C2C2YABBY_tnt.CRC_colamp_a_m1	CRC	Solyc09g065670	1441	1470	+	-58.2697	7.85e-05	0.178	TTTTTCATATTTTATACTAACACATAAAAT
C2C2YABBY_tnt.CRC_colamp_a_m1	CRC	Solyc08g063040	1454	1483	-	-58.2135	7.81e-05	0.178	TAAATAATAATTGAATCTATATAATAATCT
C2C2YABBY_tnt.CRC_colamp_a_m1	CRC	Solyc02g062940	821	850	+	-57.9551	7.64e-05	0.178	AATATATTATTTCACTTTAAATCGATATCA
C2C2YABBY_tnt.CRC_colamp_a_m1	CRC	Solyc11g069240	2534	2563	-	-57.9438	7.63e-05	0.178	CAAGTACTCTTTTCGTCTTAATCAGAAATT
C2C2YABBY_tnt.CRC_colamp_a_m1	CRC	Solyc01g005060	1671	1700	-	-57.7753	7.55e-05	0.178	AAAGTCATATATCTCTATAATAATGACAAT
C2C2YABBY_tnt.CRC_colamp_a_m1	CRC	Solyc10g084180	756	785	-	-57.3933	7.39e-05	0.178	AAATATAAATATGATTTTAAAAATCAAAAG
C2C2YABBY_tnt.CRC_colamp_a_m1	CRC	Solyc01g005060	1757	1786	+	-57.0787	7.29e-05	0.178	CAAATTATTCTTTTTTTTAAAAGAAAATGC
C2C2YABBY_tnt.CRC_colamp_a_m1	CRC	Solyc04g080130	1351	1380	-	-57.0674	7.29e-05	0.178	CACATCAAATTCAACTACAATCAATTCATT
C2C2YABBY_tnt.CRC_colamp_a_m1	CRC	Solyc06g072360	1672	1701	+	-57.0337	7.28e-05	0.178	CTTTCCATAATTTATTTTTAAAAAAAAACT
C2C2YABBY_tnt.CRC_colamp_a_m1	CRC	Solyc06g072360	800	829	-	-56.9101	7.23e-05	0.178	GATTTTTTATTCGAACCCGAAAAAAGAATT
C2C2YABBY_tnt.CRC_colamp_a_m1	CRC	Solyc10g084180	2983	3012	+	-56.7753	7.15e-05	0.178	TAGCTTAGACACAAAACCAAAACATTAACA
C2C2YABBY_tnt.CRC_colamp_a_m1	CRC	Solyc05g054030	80	109	-	-56.7528	7.14e-05	0.178	AAATTATTTTTCTAATTCATAAAAGTAAAA
C2C2YABBY_tnt.CRC_colamp_a_m1	CRC	Solyc02g062940	952	981	+	-56.1461	6.51e-05	0.178	TTACTTATAAACTTTTTCAGAAAACTAACA
C2C2YABBY_tnt.CRC_colamp_a_m1	CRC	Solyc09g007550	2527	2556	+	-56.0899	6.45e-05	0.178	GAAATGACATTAAACAAGAAAAAAAAAACT
C2C2YABBY_tnt.CRC_colamp_a_m1	CRC	Solyc09g007550	2008	2037	+	-56	6.36e-05	0.178	TATGTCATTCACTCCAACGAAAGACTAAAT
C2C2YABBY_tnt.CRC_colamp_a_m1	CRC	Solyc06g072360	2493	2522	-	-55.8652	6.21e-05	0.178	AAGATTTTTTTCATGTTCAAAACTCGAACT
C2C2YABBY_tnt.CRC_colamp_a_m1	CRC	Solyc01g005060	1465	1494	-	-55.4831	5.82e-05	0.178	AAAGTGAAACACGAAACAAACAAAAAAACA
C2C2YABBY_tnt.CRC_colamp_a_m1	CRC	Solyc09g065670	1036	1065	+	-55.4719	5.81e-05	0.178	AATATTATATTATTATTCAAAATCAAAACT
C2C2YABBY_tnt.CRC_colamp_a_m1	CRC	Solyc01g099340	2897	2926	+	-55.0225	5.23e-05	0.178	CTTGTCTTTCTCTTCTTCTAAACAGCAAAT
C2C2YABBY_tnt.CRC_colamp_a_m1	CRC	Solyc05g054030	1059	1088	-	-55.0112	5.21e-05	0.178	AATTTTATATACGATTTTAAAAATTTTATT
C2C2YABBY_tnt.CRC_colamp_a_m1	CRC	Solyc07g053570	2506	2535	+	-54.7528	4.86e-05	0.178	CAGGATATCTAACACCTCGCATCAATAACC
C2C2YABBY_tnt.CRC_colamp_a_m1	CRC	Solyc09g074780	2054	2083	+	-54.7416	4.85e-05	0.178	AAACTAATGTTAGAAGTTACAACTTTAACT
C2C2YABBY_tnt.CRC_colamp_a_m1	CRC	Solyc03g098070	500	529	-	-54.5281	4.59e-05	0.178	TAACTCATATTTGATTATATAATAATACTA
C2C2YABBY_tnt.CRC_colamp_a_m1	CRC	Solyc04g008500	230	259	+	-52.1348	3.28e-05	0.178	CAAATGTTTAATGACATGGAATCACAAACT
C2C2YABBY_tnt.CRC_colamp_a_m1	CRC	Solyc06g075250	2571	2600	+	-50.382	2.62e-05	0.178	AAAATCAAATTAAAATCGGACAAACAAATA
C2C2YABBY_tnt.CRC_colamp_a_m1	CRC	Solyc09g065670	496	525	+	-50.3483	2.6e-05	0.178	AAATGCATATATTATACAACAACAATAACA
C2C2YABBY_tnt.CRC_colamp_a_m1	CRC	Solyc09g007550	2122	2151	-	-50.0225	2.43e-05	0.178	CTAGTGTTCTTGCCGTCTAAAAAACTAAAA
C2C2YABBY_tnt.CRC_colamp_a_m1	CRC	Solyc07g053570	988	1017	-	-49.9551	2.38e-05	0.178	TAAGTGGTATTTTTTTTAAAAAAAATAAAT
BBRBPC_tnt.BPC5_col_a_m1	BPC5	Solyc06g075250	938	967	-	-49.2439	9.91e-05	0.0574	GGGAAGGGGAAGGAAAAATAAGTGAAACAA
BBRBPC_tnt.BPC5_col_a_m1	BPC5	Solyc11g069240	596	625	+	-49.2317	9.89e-05	0.0574	GAAAATTTAGATAAGATGTGTTTGAGAGAG
BBRBPC_tnt.BPC5_col_a_m1	BPC5	Solyc05g054030	684	713	+	-49.1951	9.83e-05	0.0574	AAAAAAAGTGAGATAAATTTTGAAATTAAA
BBRBPC_tnt.BPC5_col_a_m1	BPC5	Solyc06g062670	1378	1407	-	-49.1951	9.83e-05	0.0574	AGAGTATTGTATTGAAAGAGACTTAGAAAT
BBRBPC_tnt.BPC5_col_a_m1	BPC5	Solyc01g099340	1440	1469	+	-49.1829	9.81e-05	0.0574	AAAGTGAGGAAGCGAGCGAGATATTGGAGG
BBRBPC_tnt.BPC5_col_a_m1	BPC5	Solyc09g007550	930	959	-	-49.1341	9.73e-05	0.0574	AAAAATCTTAAGAAATAAAGGGATAATGCC
BBRBPC_tnt.BPC5_col_a_m1	BPC5	Solyc04g008500	2610	2639	+	-49.061	9.61e-05	0.0574	TAGCAAAGAGTTAAAAGGAGAAAAAGAGAG
BBRBPC_tnt.BPC5_col_a_m1	BPC5	Solyc10g084180	2652	2681	+	-49.061	9.61e-05	0.0574	ATAAAGTTGAAAAGAGAGTTGTATAGAAAA
BBRBPC_tnt.BPC5_col_a_m1	BPC5	Solyc06g062670	476	505	+	-48.9634	9.46e-05	0.0574	AGATAGATCAAGAAAGCGAATATCAAACAT
BBRBPC_tnt.BPC5_col_a_m1	BPC5	Solyc06g062670	2626	2655	+	-48.8049	9.21e-05	0.0564	AGTTAGCCTTATAGAGAGTGTGGGAGAAAG
BBRBPC_tnt.BPC5_col_a_m1	BPC5	Solyc10g084180	2806	2835	-	-48.7805	9.17e-05	0.0564	ACAAACACAAAGAAAAACACAAAGGTTGTG
BBRBPC_tnt.BPC5_col_a_m1	BPC5	Solyc09g007550	1342	1371	+	-48.7561	9.13e-05	0.0564	AAAATTTGAAAAAGAACTAAATATAGAGAT
BBRBPC_tnt.BPC5_col_a_m1	BPC5	Solyc06g062670	1366	1395	-	-48.7439	9.11e-05	0.0564	TGAAAGAGACTTAGAAATTGATTGAACGAG
BBRBPC_tnt.BPC5_col_a_m1	BPC5	Solyc01g099340	1346	1375	+	-48.7073	9.05e-05	0.0564	GAAGGGAGAGAGGGGAACAAACATATATGT
BBRBPC_tnt.BPC5_col_a_m1	BPC5	Solyc08g063040	2841	2870	-	-48.6707	9e-05	0.0564	AAGAAGAAAGAGGAAAGCAAAGAGTAATAA
BBRBPC_tnt.BPC5_col_a_m1	BPC5	Solyc02g085580	110	139	+	-48.6585	8.98e-05	0.0564	AAATGGATAGAAAAATTCAGAGATTATGAT
BBRBPC_tnt.BPC5_col_a_m1	BPC5	Solyc06g075250	2700	2729	+	-48.6585	8.98e-05	0.0564	AAATAGAGAGAGAAAATTATTGTATGGTAG
BBRBPC_tnt.BPC5_col_a_m1	BPC5	Solyc09g065670	1097	1126	+	-48.6341	8.94e-05	0.0564	AAAAAGACAGTGAAAATGTCCGACTCAAAG
BBRBPC_tnt.BPC5_col_a_m1	BPC5	Solyc01g099340	1442	1471	+	-48.5732	8.85e-05	0.0564	AGTGAGGAAGCGAGCGAGATATTGGAGGAG
BBRBPC_tnt.BPC5_col_a_m1	BPC5	Solyc01g005060	2461	2490	-	-48.5244	8.77e-05	0.0564	ACATGTAAAGAGAGAGAAGCAACAAGACAA
BBRBPC_tnt.BPC5_col_a_m1	BPC5	Solyc06g072360	840	869	+	-48.4146	8.61e-05	0.0564	AGGGTATGGGAAAAAGGAAAAAAGAAATAA
BBRBPC_tnt.BPC5_col_a_m1	BPC5	Solyc06g075250	2664	2693	+	-48.3293	8.48e-05	0.0564	GACTATAGGGAGAAAAGCCGTGTGAGATAA
BBRBPC_tnt.BPC5_col_a_m1	BPC5	Solyc10g084180	1234	1263	-	-47.9756	7.98e-05	0.0534	GAATTGGAAGTGAAAAAGTGAAAAGTAGAA
BBRBPC_tnt.BPC5_col_a_m1	BPC5	Solyc01g099340	1125	1154	+	-47.9268	7.91e-05	0.0533	AACGAGAAAGCGAGAAAGACAAAAGAAACT
BBRBPC_tnt.BPC5_col_a_m1	BPC5	Solyc10g084180	1532	1561	+	-47.9024	7.88e-05	0.0533	AACATGATAAATAAAAGTCGACAGAGTGAG
C2C2YABBY_tnt.CRC_colamp_a_m1	CRC	Solyc11g069240	315	344	+	-47.8315	1.5e-05	0.178	CTAATCAGAATTTACTTTTAAAAAATAAAA
BBRBPC_tnt.BPC5_col_a_m1	BPC5	Solyc05g054030	2918	2947	-	-47.8049	7.74e-05	0.053	GTATATAGATGGATAGATAAGGAGAACCAG
BBRBPC_tnt.BPC5_col_a_m1	BPC5	Solyc03g098070	2558	2587	-	-47.7927	7.73e-05	0.053	TACAACATGGAGAAAGAAAGTGAGATGGCG
BBRBPC_tnt.BPC5_col_a_m1	BPC5	Solyc01g099340	851	880	+	-47.7439	7.66e-05	0.053	AAGTGTATAAAACAAGAAAGAGAAAGACAC
BBRBPC_tnt.BPC5_col_a_m1	BPC5	Solyc06g062670	2614	2643	+	-47.6585	7.55e-05	0.0528	GAAAAGACAGAAAGTTAGCCTTATAGAGAG
BBRBPC_tnt.BPC5_col_a_m1	BPC5	Solyc06g075250	47	76	-	-47.6463	7.54e-05	0.0528	GAAATTAAAAAAAGATAGATAGATAAATAA
C2C2YABBY_tnt.CRC_colamp_a_m1	CRC	Solyc02g085580	765	794	-	-47.618	1.47e-05	0.178	CACATATTATTTGACTCTCAAAATAAAAAT
BBRBPC_tnt.BPC5_col_a_m1	BPC5	Solyc02g062940	4	33	+	-47.6098	7.49e-05	0.0528	AAATAGATGAAGTTAGTGAAGAACGGACAA
BBRBPC_tnt.BPC5_col_a_m1	BPC5	Solyc01g099340	1070	1099	+	-47.5854	7.46e-05	0.0528	AAAATTGTATAAAACGAGAAAGAGAGAAAT
BBRBPC_tnt.BPC5_col_a_m1	BPC5	Solyc06g075250	189	218	+	-47.5	7.35e-05	0.0528	AAGCAGAGGCAGAGACTGAGGCAGAGGTAA
BBRBPC_tnt.BPC5_col_a_m1	BPC5	Solyc11g069240	1337	1366	-	-47.4878	7.34e-05	0.0528	AAAAAGATTAATTGAGGGATTGATAAAAAG
BBRBPC_tnt.BPC5_col_a_m1	BPC5	Solyc06g075250	2698	2727	+	-47.3902	7.22e-05	0.0528	TAAAATAGAGAGAGAAAATTATTGTATGGT
BBRBPC_tnt.BPC5_col_a_m1	BPC5	Solyc02g062940	1375	1404	-	-47.378	7.2e-05	0.0528	AAATTAGGAGAAAGTTACTGAGAGTGAAAA
BBRBPC_tnt.BPC5_col_a_m1	BPC5	Solyc08g063040	351	380	+	-47.122	6.9e-05	0.0513	AATAAAAGAAAGGAAAAGGCAAAGAGGGCA
BBRBPC_tnt.BPC5_col_a_m1	BPC5	Solyc01g005060	2463	2492	-	-47.0122	6.78e-05	0.0508	ACACATGTAAAGAGAGAGAAGCAACAAGAC
C2C2YABBY_tnt.CRC_colamp_a_m1	CRC	Solyc06g072360	2976	3005	+	-46.8764	1.4e-05	0.178	TAAGTCATGTTTAATTCTTCATCACACCCC
BBRBPC_tnt.BPC5_col_a_m1	BPC5	Solyc03g098070	2473	2502	+	-46.6585	6.41e-05	0.0484	AAAGAGAGAAAGTAAAGAAGAAAAGACCCT
BBRBPC_tnt.BPC5_col_a_m1	BPC5	Solyc08g063040	349	378	+	-46.5732	6.32e-05	0.0482	ACAATAAAAGAAAGGAAAAGGCAAAGAGGG
BBRBPC_tnt.BPC5_col_a_m1	BPC5	Solyc09g007550	2437	2466	+	-46.5244	6.28e-05	0.0482	ATAGAGAGAGATCACAACAAAAAAGGTGAC
BBRBPC_tnt.BPC5_col_a_m1	BPC5	Solyc03g098070	2548	2577	-	-46.4512	6.21e-05	0.048	AGAAAGAAAGTGAGATGGCGAATTGATGAA
BBRBPC_tnt.BPC5_col_a_m1	BPC5	Solyc06g075250	2694	2723	+	-46.378	6.14e-05	0.0479	GGAATAAAATAGAGAGAGAAAATTATTGTA
BBRBPC_tnt.BPC5_col_a_m1	BPC5	Solyc06g072360	2196	2225	-	-46.3049	6.07e-05	0.0477	AAAAAAAGAAGGAAAAAGTAATTTAGTAAA
BBRBPC_tnt.BPC5_col_a_m1	BPC5	Solyc01g099340	1068	1097	+	-46.2683	6.04e-05	0.0477	TGAAAATTGTATAAAACGAGAAAGAGAGAA
BBRBPC_tnt.BPC5_col_a_m1	BPC5	Solyc01g005060	1444	1473	-	-45.9268	5.74e-05	0.0459	AAAAAAACAAAGAAATAACAATAATGAGAT
BBRBPC_tnt.BPC5_col_a_m1	BPC5	Solyc01g099340	962	991	+	-45.8537	5.67e-05	0.0458	GAATTTGTATAAAATGAGAAAGAGAGAAAG
BBRBPC_tnt.BPC5_col_a_m1	BPC5	Solyc10g084180	2660	2689	+	-45.8049	5.63e-05	0.0458	GAAAAGAGAGTTGTATAGAAAAAGAGAGGA
BBRBPC_tnt.BPC5_col_a_m1	BPC5	Solyc07g053570	2775	2804	-	-45.7805	5.61e-05	0.0458	GATGAAAAGGAGAAAATATAAGAGTGGGAG
BBRBPC_tnt.BPC5_col_a_m1	BPC5	Solyc06g062670	2598	2627	+	-45.7683	5.6e-05	0.0458	AGAGAAGAGAACAAAAGAAAAGACAGAAAG
BBRBPC_tnt.BPC5_col_a_m1	BPC5	Solyc09g074780	1065	1094	+	-45.7073	5.55e-05	0.0458	AAATAAAAATAAAAAGAGTGAGTATTTCAT
BBRBPC_tnt.BPC5_col_a_m1	BPC5	Solyc04g008500	2464	2493	+	-45.6341	5.5e-05	0.0458	ATAGAGATTAAAAGAAAAAGGGTAGGGGTG
BBRBPC_tnt.BPC5_col_a_m1	BPC5	Solyc01g099340	1032	1061	+	-45.5976	5.47e-05	0.0458	TTGTATATAACGAGAAAGAGAGAATTAGAT
BBRBPC_tnt.BPC5_col_a_m1	BPC5	Solyc03g098070	2518	2547	-	-45.5488	5.43e-05	0.0458	GAAGAAATTAAAAGAGAGATAAAACCATAG
BBRBPC_tnt.BPC5_col_a_m1	BPC5	Solyc08g063040	2847	2876	-	-45.4512	5.35e-05	0.0458	AGGTAAAAGAAGAAAGAGGAAAGCAAAGAG
BBRBPC_tnt.BPC5_col_a_m1	BPC5	Solyc11g069240	1395	1424	-	-45.4146	5.32e-05	0.0458	TGAATTAAAGAGAAAAGAGAAAAGGGTGAA
BBRBPC_tnt.BPC5_col_a_m1	BPC5	Solyc01g099340	1448	1477	+	-45.1098	5.09e-05	0.0449	GAAGCGAGCGAGATATTGGAGGAGAGTGGC
BBRBPC_tnt.BPC5_col_a_m1	BPC5	Solyc01g099340	964	993	+	-45.061	5.06e-05	0.0449	ATTTGTATAAAATGAGAAAGAGAGAAAGAC
BBRBPC_tnt.BPC5_col_a_m1	BPC5	Solyc09g074780	2802	2831	+	-45.0488	5.05e-05	0.0449	AACAAGAGAGGGAATAGAGGAGAGAGTTCC
BBRBPC_tnt.BPC5_col_a_m1	BPC5	Solyc05g054030	2912	2941	-	-45.0488	5.05e-05	0.0449	AGATGGATAGATAAGGAGAACCAGTTAAAT
BBRBPC_tnt.BPC5_col_a_m1	BPC5	Solyc04g008500	2466	2495	+	-45.0122	5.02e-05	0.0449	AGAGATTAAAAGAAAAAGGGTAGGGGTGGG
BBRBPC_tnt.BPC5_col_a_m1	BPC5	Solyc01g099340	1344	1373	+	-44.939	4.97e-05	0.0449	AAGAAGGGAGAGAGGGGAACAAACATATAT
BBRBPC_tnt.BPC5_col_a_m1	BPC5	Solyc09g074780	1061	1090	+	-44.878	4.92e-05	0.0449	AGACAAATAAAAATAAAAAGAGTGAGTATT
BBRBPC_tnt.BPC5_col_a_m1	BPC5	Solyc03g098070	2514	2543	-	-44.3537	4.54e-05	0.0429	AAATTAAAAGAGAGATAAAACCATAGAGGA
BBRBPC_tnt.BPC5_col_a_m1	BPC5	Solyc06g062670	2612	2641	+	-44.2561	4.48e-05	0.0427	AAGAAAAGACAGAAAGTTAGCCTTATAGAG
C2C2YABBY_tnt.CRC_colamp_a_m1	CRC	Solyc10g084180	1730	1759	-	-44.2135	8.61e-06	0.178	CAACTTATATTAAAACATAAAAAACAACCA
BBRBPC_tnt.BPC5_col_a_m1	BPC5	Solyc01g099340	1044	1073	+	-44.2073	4.44e-05	0.0427	AGAAAGAGAGAATTAGATACAATTTGAAAA
BBRBPC_tnt.BPC5_col_a_m1	BPC5	Solyc06g075250	37	66	-	-43.878	4.21e-05	0.041	AAAGATAGATAGATAAATAAATAAAATAAT
BBRBPC_tnt.BPC5_col_a_m1	BPC5	Solyc08g063040	2843	2872	-	-43.8537	4.2e-05	0.041	AAAAGAAGAAAGAGGAAAGCAAAGAGTAAT
BBRBPC_tnt.BPC5_col_a_m1	BPC5	Solyc01g099340	865	894	+	-43.8171	4.17e-05	0.041	AGAAAGAGAAAGACACTTGGGCAGAGAACT
BBRBPC_tnt.BPC5_col_a_m1	BPC5	Solyc01g099340	1286	1315	+	-43.7683	4.14e-05	0.041	TAAGTGAGAAAGGCGAGGATGGTGAGCGAG
BBRBPC_tnt.BPC5_col_a_m1	BPC5	Solyc09g007550	2708	2737	-	-43.5488	3.99e-05	0.0405	AGATCTTTAAAGAGGGAGATAAGAGAAGAA
BBRBPC_tnt.BPC5_col_a_m1	BPC5	Solyc02g062940	1365	1394	-	-43.4268	3.9e-05	0.0401	AAAGTTACTGAGAGTGAAAAATACAATAAA
C2C2YABBY_tnt.CRC_colamp_a_m1	CRC	Solyc01g005060	1138	1167	+	-43.3708	7.06e-06	0.178	CAAGTTATAATCGACTCTAGGTCCAAATAT
BBRBPC_tnt.BPC5_col_a_m1	BPC5	Solyc09g065670	2604	2633	-	-43.1707	3.73e-05	0.0387	AAATAAAAATAGAAAGAAGAAGAAATTAAA
BBRBPC_tnt.BPC5_col_a_m1	BPC5	Solyc01g099340	1282	1311	+	-43.1463	3.72e-05	0.0387	TGTATAAGTGAGAAAGGCGAGGATGGTGAG
BBRBPC_tnt.BPC5_col_a_m1	BPC5	Solyc06g062670	2628	2657	+	-42.9268	3.57e-05	0.0379	TTAGCCTTATAGAGAGTGTGGGAGAAAGAG
BBRBPC_tnt.BPC5_col_a_m1	BPC5	Solyc06g062670	1364	1393	-	-42.8171	3.5e-05	0.0376	AAAGAGACTTAGAAATTGATTGAACGAGAC
BBRBPC_tnt.BPC5_col_a_m1	BPC5	Solyc01g099340	1113	1142	+	-42.4024	3.25e-05	0.0352	AAAATTATATAAAACGAGAAAGCGAGAAAG
BBRBPC_tnt.BPC5_col_a_m1	BPC5	Solyc02g085580	2737	2766	-	-42.3293	3.2e-05	0.0352	ATCAATAGAGAGAAAGAGAGGAAATTTAAT
BBRBPC_tnt.BPC5_col_a_m1	BPC5	Solyc02g085580	2739	2768	-	-42.2805	3.17e-05	0.0352	AAATCAATAGAGAGAAAGAGAGGAAATTTA
BBRBPC_tnt.BPC5_col_a_m1	BPC5	Solyc02g062940	2502	2531	-	-41.9634	2.99e-05	0.0336	AAAAATTGAGAGAGAAAAGTCTTGTATGAT
BBRBPC_tnt.BPC5_col_a_m1	BPC5	Solyc01g099340	1119	1148	+	-41.8171	2.91e-05	0.0331	ATATAAAACGAGAAAGCGAGAAAGACAAAA
BBRBPC_tnt.BPC5_col_a_m1	BPC5	Solyc06g075250	2068	2097	-	-41.8171	2.91e-05	0.0331	GGAAAGAGAAAAAAAGGATTGGAAAAATCC
BBRBPC_tnt.BPC5_col_a_m1	BPC5	Solyc01g099340	861	890	+	-41.4146	2.71e-05	0.0316	AACAAGAAAGAGAAAGACACTTGGGCAGAG
BBRBPC_tnt.BPC5_col_a_m1	BPC5	Solyc04g008500	906	935	+	-41.3293	2.67e-05	0.0315	AATTTGTTTGAGAGTGAGAAGAAGATACAA
BBRBPC_tnt.BPC5_col_a_m1	BPC5	Solyc01g099340	966	995	+	-41.2439	2.63e-05	0.0314	TTGTATAAAATGAGAAAGAGAGAAAGACAA
BBRBPC_tnt.BPC5_col_a_m1	BPC5	Solyc01g099340	1117	1146	+	-41.1829	2.6e-05	0.0314	TTATATAAAACGAGAAAGCGAGAAAGACAA
BBRBPC_tnt.BPC5_col_a_m1	BPC5	Solyc03g098070	2510	2539	-	-41.122	2.57e-05	0.0314	TAAAAGAGAGATAAAACCATAGAGGAAAAT
BBRBPC_tnt.BPC5_col_a_m1	BPC5	Solyc06g075250	2680	2709	+	-40.2439	2.22e-05	0.0276	GCCGTGTGAGATAAGGAATAAAATAGAGAG
BBRBPC_tnt.BPC5_col_a_m1	BPC5	Solyc06g075250	191	220	+	-39.9756	2.13e-05	0.0268	GCAGAGGCAGAGACTGAGGCAGAGGTAAAA
BBRBPC_tnt.BPC5_col_a_m1	BPC5	Solyc02g085580	2741	2770	-	-39.9146	2.11e-05	0.0268	GGAAATCAATAGAGAGAAAGAGAGGAAATT
BBRBPC_tnt.BPC5_col_a_m1	BPC5	Solyc04g008500	2634	2663	+	-39.878	2.09e-05	0.0268	AGAGAGAGAAAAACACACACAAAAAAAAAA
BBRBPC_tnt.BPC5_col_a_m1	BPC5	Solyc06g075250	2686	2715	+	-39.5854	2e-05	0.0262	TGAGATAAGGAATAAAATAGAGAGAGAAAA
BBRBPC_tnt.BPC5_col_a_m1	BPC5	Solyc01g099340	1438	1467	+	-39.5488	1.99e-05	0.0262	AAAAAGTGAGGAAGCGAGCGAGATATTGGA
BBRBPC_tnt.BPC5_col_a_m1	BPC5	Solyc06g075250	41	70	-	-39.4756	1.97e-05	0.0262	AAAAAAAGATAGATAGATAAATAAATAAAA
BBRBPC_tnt.BPC5_col_a_m1	BPC5	Solyc10g084180	2640	2669	+	-39.2439	1.9e-05	0.026	TAAAAGGTTGAGATAAAGTTGAAAAGAGAG
BBRBPC_tnt.BPC5_col_a_m1	BPC5	Solyc01g099340	1038	1067	+	-39.0732	1.85e-05	0.0257	ATAACGAGAAAGAGAGAATTAGATACAATT
BBRBPC_tnt.BPC5_col_a_m1	BPC5	Solyc03g098070	2556	2585	-	-38.8293	1.78e-05	0.0251	CAACATGGAGAAAGAAAGTGAGATGGCGAA
BBRBPC_tnt.BPC5_col_a_m1	BPC5	Solyc01g099340	1034	1063	+	-38.8049	1.77e-05	0.0251	GTATATAACGAGAAAGAGAGAATTAGATAC
BBRBPC_tnt.BPC5_col_a_m1	BPC5	Solyc01g099340	980	1009	+	-38.7073	1.75e-05	0.0251	AAAGAGAGAAAGACAAAAAAAGACTTGACA
BBRBPC_tnt.BPC5_col_a_m1	BPC5	Solyc04g008500	2696	2725	-	-38.7073	1.75e-05	0.0251	TAATTAAGTGAGTGAGACTTTGAGTAAGAG
BBRBPC_tnt.BPC5_col_a_m1	BPC5	Solyc01g099340	1123	1152	+	-38.4024	1.66e-05	0.0249	AAAACGAGAAAGCGAGAAAGACAAAAGAAA
BBRBPC_tnt.BPC5_col_a_m1	BPC5	Solyc11g069240	214	243	+	-38.378	1.66e-05	0.0249	AAATAGACAAAAAAAAAAAAATTAAAAGAA
BBRBPC_tnt.BPC5_col_a_m1	BPC5	Solyc06g062670	2616	2645	+	-38.3415	1.65e-05	0.0249	AAAGACAGAAAGTTAGCCTTATAGAGAGTG
BBRBPC_tnt.BPC5_col_a_m1	BPC5	Solyc01g099340	1115	1144	+	-38.2927	1.63e-05	0.0249	AATTATATAAAACGAGAAAGCGAGAAAGAC
BBRBPC_tnt.BPC5_col_a_m1	BPC5	Solyc10g084180	2662	2691	+	-38	1.55e-05	0.0249	AAAGAGAGTTGTATAGAAAAAGAGAGGAAA
BBRBPC_tnt.BPC5_col_a_m1	BPC5	Solyc06g062670	2622	2651	+	-37.6341	1.46e-05	0.0237	AGAAAGTTAGCCTTATAGAGAGTGTGGGAG
BBRBPC_tnt.BPC5_col_a_m1	BPC5	Solyc01g099340	810	839	+	-37.5244	1.43e-05	0.0237	AGAAAGAGAAAGACACTTAGGCAGAGAACT
BBRBPC_tnt.BPC5_col_a_m1	BPC5	Solyc10g084180	2666	2695	+	-37.0122	1.3e-05	0.0219	AGAGTTGTATAGAAAAAGAGAGGAAAATAT
BBRBPC_tnt.BPC5_col_a_m1	BPC5	Solyc01g099340	863	892	+	-36.9512	1.28e-05	0.0219	CAAGAAAGAGAAAGACACTTGGGCAGAGAA
BBRBPC_tnt.BPC5_col_a_m1	BPC5	Solyc06g072360	1206	1235	+	-36.6585	1.21e-05	0.0212	AAAAAAAAAGAGTAAAAAAGGCAAGAAGAA
BBRBPC_tnt.BPC5_col_a_m1	BPC5	Solyc01g099340	978	1007	+	-36.6341	1.21e-05	0.0212	AGAAAGAGAGAAAGACAAAAAAAGACTTGA
BBRBPC_tnt.BPC5_col_a_m1	BPC5	Solyc01g099340	1036	1065	+	-36.6341	1.21e-05	0.0212	ATATAACGAGAAAGAGAGAATTAGATACAA
BBRBPC_tnt.BPC5_col_a_m1	BPC5	Solyc01g099340	1342	1371	+	-36.5854	1.2e-05	0.0212	GAAAGAAGGGAGAGAGGGGAACAAACATAT
BBRBPC_tnt.BPC5_col_a_m1	BPC5	Solyc06g062670	2654	2683	+	-36.4512	1.16e-05	0.0212	AGAGAGAGAGAGAGGATTACAGTCTCTTCT
BBRBPC_tnt.BPC5_col_a_m1	BPC5	Solyc09g074780	1057	1086	+	-36.1341	1.09e-05	0.0211	TAATAGACAAATAAAAATAAAAAGAGTGAG
BBRBPC_tnt.BPC5_col_a_m1	BPC5	Solyc06g062670	1352	1381	-	-35.4878	9.64e-06	0.019	AAATTGATTGAACGAGACGGAGACGTTGAA
BBRBPC_tnt.BPC5_col_a_m1	BPC5	Solyc02g062940	1369	1398	-	-34.0244	7.41e-06	0.0149	GGAGAAAGTTACTGAGAGTGAAAAATACAA
BBRBPC_tnt.BPC5_col_a_m1	BPC5	Solyc06g062670	2624	2653	+	-33.7927	7.13e-06	0.0146	AAAGTTAGCCTTATAGAGAGTGTGGGAGAA
BBRBPC_tnt.BPC5_col_a_m1	BPC5	Solyc03g098070	2516	2545	-	-33.2561	6.53e-06	0.0137	AGAAATTAAAAGAGAGATAAAACCATAGAG
BBRBPC_tnt.BPC5_col_a_m1	BPC5	Solyc05g054030	2980	3009	-	-31.9024	5.18e-06	0.0111	AGAGAGAGAGAAAGAGATATATTCAATATG
BBRBPC_tnt.BPC5_col_a_m1	BPC5	Solyc01g099340	1042	1071	+	-31.3902	4.7e-06	0.0103	CGAGAAAGAGAGAATTAGATACAATTTGAA
BBRBPC_tnt.BPC5_col_a_m1	BPC5	Solyc06g075250	2684	2713	+	-31.1463	4.48e-06	0.0101	TGTGAGATAAGGAATAAAATAGAGAGAGAA
BBRBPC_tnt.BPC5_col_a_m1	BPC5	Solyc06g062670	2632	2661	+	-30.7073	4.09e-06	0.00942	CCTTATAGAGAGTGTGGGAGAAAGAGAGAG
BBRBPC_tnt.BPC5_col_a_m1	BPC5	Solyc01g099340	808	837	+	-30.6098	4.01e-06	0.00942	CAAGAAAGAGAAAGACACTTAGGCAGAGAA
BBRBPC_tnt.BPC5_col_a_m1	BPC5	Solyc01g099340	859	888	+	-30.561	3.97e-06	0.00942	AAAACAAGAAAGAGAAAGACACTTGGGCAG
BBRBPC_tnt.BPC5_col_a_m1	BPC5	Solyc08g063040	2619	2648	-	-30.0976	3.6e-06	0.00895	AGAGAGAGAAAGAAGAGTTGTGGATGAGAA
BBRBPC_tnt.BPC5_col_a_m1	BPC5	Solyc04g008500	2620	2649	+	-29.7317	3.34e-06	0.00851	TTAAAAGGAGAAAAAGAGAGAGAAAAACAC
BBRBPC_tnt.BPC5_col_a_m1	BPC5	Solyc01g099340	806	835	+	-29.5854	3.24e-06	0.00849	AACAAGAAAGAGAAAGACACTTAGGCAGAG
BBRBPC_tnt.BPC5_col_a_m1	BPC5	Solyc06g075250	2964	2993	-	-29.3049	3.06e-06	0.00824	TGAGATTTGGAGAAGAAGGTAGATGATGAG
C2C2YABBY_tnt.CRC_colamp_a_m1	CRC	Solyc08g063040	2586	2615	-	-29.0674	5.83e-07	0.046	ATAGTCATATACCCCATCAAAACCATAGCC
BBRBPC_tnt.BPC5_col_a_m1	BPC5	Solyc01g099340	968	997	+	-28.1951	2.47e-06	0.00686	GTATAAAATGAGAAAGAGAGAAAGACAAAA
BBRBPC_tnt.BPC5_col_a_m1	BPC5	Solyc05g054030	2978	3007	-	-27.622	2.23e-06	0.00639	AGAGAGAGAAAGAGATATATTCAATATGAT
BBRBPC_tnt.BPC5_col_a_m1	BPC5	Solyc01g099340	804	833	+	-25.8293	1.62e-06	0.00478	AAAACAAGAAAGAGAAAGACACTTAGGCAG
BBRBPC_tnt.BPC5_col_a_m1	BPC5	Solyc04g008500	2632	2661	+	-25.5976	1.55e-06	0.00471	AAAGAGAGAGAAAAACACACACAAAAAAAA
BBRBPC_tnt.BPC5_col_a_m1	BPC5	Solyc10g084180	2664	2693	+	-24.2073	1.14e-06	0.0036	AGAGAGTTGTATAGAAAAAGAGAGGAAAAT
BBRBPC_tnt.BPC5_col_a_m1	BPC5	Solyc04g008500	2612	2641	+	-23.5366	9.85e-07	0.00321	GCAAAGAGTTAAAAGGAGAAAAAGAGAGAG
BBRBPC_tnt.BPC5_col_a_m1	BPC5	Solyc06g062670	2642	2671	+	-23.3659	9.49e-07	0.0032	AGTGTGGGAGAAAGAGAGAGAGAGAGGATT
BBRBPC_tnt.BPC5_col_a_m1	BPC5	Solyc06g062670	2630	2659	+	-20.2439	5.2e-07	0.00182	AGCCTTATAGAGAGTGTGGGAGAAAGAGAG
BBRBPC_tnt.BPC5_col_a_m1	BPC5	Solyc01g099340	970	999	+	-19.939	4.89e-07	0.00178	ATAAAATGAGAAAGAGAGAAAGACAAAAAA
ND_tnt.FRS9_colamp_a_m1	FRS9	Solyc09g007550	2902	2931	+	-19.901	9.96e-05	0.0121	GTTCTTTTTATCTGTTTGTATTTGAAAAAA
ND_tnt.FRS9_colamp_a_m1	FRS9	Solyc03g098070	2230	2259	-	-19.8812	9.92e-05	0.0121	AATTATTACTTTCATTTATAATCTTAAAAA
ND_tnt.FRS9_colamp_a_m1	FRS9	Solyc02g062940	424	453	-	-19.8713	9.9e-05	0.0121	GTTAAACTTTTTGAATATGAGTAGAAATCA
ND_tnt.FRS9_colamp_a_m1	FRS9	Solyc05g054030	135	164	+	-19.8515	9.86e-05	0.0121	CTTATCAACATAAATATAAATTTGTAATAA
ND_tnt.FRS9_colamp_a_m1	FRS9	Solyc10g084180	962	991	-	-19.8317	9.82e-05	0.0121	GATATTCGTTTTGAATTTAACTAATTTAAA
ND_tnt.FRS9_colamp_a_m1	FRS9	Solyc01g005060	1915	1944	-	-19.802	9.77e-05	0.0121	TTGAAAGTGTTTTTTTTCAAAAAAATAAAA
ND_tnt.FRS9_colamp_a_m1	FRS9	Solyc02g062940	35	64	-	-19.7822	9.73e-05	0.0121	TTATTCTTTAATATTATAAAATAATTAAAA
ND_tnt.FRS9_colamp_a_m1	FRS9	Solyc09g074780	1454	1483	-	-19.7624	9.69e-05	0.012	GGAAATTCAATTTGTATTCAGCTAATCAAA
ND_tnt.FRS9_colamp_a_m1	FRS9	Solyc10g084180	783	812	+	-19.7525	9.67e-05	0.012	TTTATTATTATAGTAATACATATTTTAAAC
ND_tnt.FRS9_colamp_a_m1	FRS9	Solyc04g008500	433	462	+	-19.7228	9.61e-05	0.012	TTGATAATTATTGCAATAAATGCCTTATTA
ND_tnt.FRS9_colamp_a_m1	FRS9	Solyc03g098070	1382	1411	+	-19.6535	9.48e-05	0.0119	TTTGTTAGTAGTGTAATAAATTTATTATTA
ND_tnt.FRS9_colamp_a_m1	FRS9	Solyc06g075250	213	242	+	-19.6436	9.46e-05	0.0119	AGGTAAAATTATAATTTAGATTTTTAAAAA
ND_tnt.FRS9_colamp_a_m1	FRS9	Solyc04g080130	447	476	-	-19.6238	9.42e-05	0.0119	TATCATATTTATCGATTTCACATAAAATAT
ND_tnt.FRS9_colamp_a_m1	FRS9	Solyc04g008500	1708	1737	-	-19.6238	9.42e-05	0.0119	AGTTTTATGAGTGGTTTAGAATTTAAATTA
ND_tnt.FRS9_colamp_a_m1	FRS9	Solyc06g062670	1047	1076	+	-19.5941	9.37e-05	0.0119	TTTCATTTTTATGTTTGAAAAATAATTAAA
ND_tnt.FRS9_colamp_a_m1	FRS9	Solyc02g062940	1764	1793	+	-19.5941	9.37e-05	0.0119	CTGTAAATCATTTTATTAAAGATAAAATAG
ND_tnt.FRS9_colamp_a_m1	FRS9	Solyc02g085580	505	534	-	-19.5545	9.29e-05	0.0119	TAAATTAGTATCGTATAGGATTCATAGGAA
ND_tnt.FRS9_colamp_a_m1	FRS9	Solyc06g072360	2818	2847	-	-19.505	9.2e-05	0.0118	TAGACTTCTTTTAGCTTCACCTTAATAAAC
ND_tnt.FRS9_colamp_a_m1	FRS9	Solyc06g075250	2400	2429	-	-19.4653	9.13e-05	0.0117	TTTAAAGTCGTTAAATGACATTTATATAGA
ND_tnt.FRS9_colamp_a_m1	FRS9	Solyc09g065670	2659	2688	+	-19.4653	9.13e-05	0.0117	ATTATTATTATTGGCTTTATTTTATTTTTT
ND_tnt.FRS9_colamp_a_m1	FRS9	Solyc11g069240	121	150	+	-19.4554	9.11e-05	0.0117	TAAAATATATCTAAATGATATCAATATTAA
ND_tnt.FRS9_colamp_a_m1	FRS9	Solyc06g072360	1119	1148	+	-19.4455	9.09e-05	0.0117	TTTAATTTAATTAAAATAAAGATGGAATGA
ND_tnt.FRS9_colamp_a_m1	FRS9	Solyc09g074780	1558	1587	+	-19.4455	9.09e-05	0.0117	CTAAAAATCTTAAGAATTAAATTGATAAAT
ND_tnt.FRS9_colamp_a_m1	FRS9	Solyc01g005060	2624	2653	-	-19.4356	9.07e-05	0.0117	TATAAATTTGTAATTTTGAAATTAAGACAA
ND_tnt.FRS9_colamp_a_m1	FRS9	Solyc03g098070	2080	2109	+	-19.4257	9.05e-05	0.0117	TACAATTTTTTACATATTAATATGATGAAA
ND_tnt.FRS9_colamp_a_m1	FRS9	Solyc05g054030	462	491	-	-19.396	9e-05	0.0117	TTTTGTACTTCTAATTTGTGAATAAAAAAA
ND_tnt.FRS9_colamp_a_m1	FRS9	Solyc05g054030	268	297	-	-19.3663	8.94e-05	0.0117	TGGGAAATCACTATTCACTAATTATAAAAA
ND_tnt.FRS9_colamp_a_m1	FRS9	Solyc01g005060	986	1015	-	-19.3465	8.91e-05	0.0117	GTAAAGAAAAATAAAATATAAGTATTGAAA
ND_tnt.FRS9_colamp_a_m1	FRS9	Solyc05g054030	713	742	-	-19.2871	8.8e-05	0.0117	TATATTATTAATGTATAGAAGTAATAATAT
ND_tnt.FRS9_colamp_a_m1	FRS9	Solyc07g053570	1917	1946	-	-19.2574	8.75e-05	0.0116	TAAAATAGCGATGGATCAGCGATAAAGTTA
ND_tnt.FRS9_colamp_a_m1	FRS9	Solyc02g062940	1469	1498	+	-19.2277	8.7e-05	0.0116	TTACTCACCGTTCGATATTATTTATCATAA
ND_tnt.FRS9_colamp_a_m1	FRS9	Solyc09g074780	1998	2027	-	-19.198	8.64e-05	0.0116	TAGTATTTTAATAATGTATATGTATGAAAT
ND_tnt.FRS9_colamp_a_m1	FRS9	Solyc07g053570	942	971	-	-19.1683	8.59e-05	0.0115	TTAGATATTTGTGGATTTTTATTTAATTAT
BBRBPC_tnt.BPC5_col_a_m1	BPC5	Solyc08g063040	2621	2650	-	-19.1585	4.13e-07	0.00156	AGAGAGAGAGAAAGAAGAGTTGTGGATGAG
ND_tnt.FRS9_colamp_a_m1	FRS9	Solyc09g007550	1429	1458	-	-19.1584	8.58e-05	0.0115	TTTATTATTATTATTATGTGATCAAGAAAT
ND_tnt.FRS9_colamp_a_m1	FRS9	Solyc07g053570	243	272	+	-19.1485	8.56e-05	0.0115	GAAACTATCGTTATATTTGGCTAATTAAAC
ND_tnt.FRS9_colamp_a_m1	FRS9	Solyc10g084180	1461	1490	-	-19.1386	8.54e-05	0.0115	TGAGATTACATTAATTGAATATTTTAAATA
ND_tnt.FRS9_colamp_a_m1	FRS9	Solyc10g084180	1674	1703	+	-19.099	8.47e-05	0.0115	TTTAAATTTTCTAATTAAGAATAGAAGAAT
ND_tnt.FRS9_colamp_a_m1	FRS9	Solyc03g098070	2027	2056	-	-19.0891	8.46e-05	0.0115	TTTAGAATATTTAATTTTTTATTAAAATAT
ND_tnt.FRS9_colamp_a_m1	FRS9	Solyc09g074780	159	188	+	-19.0792	8.44e-05	0.0115	TTTAACGTTATACAATTACACATAATTAAA
ND_tnt.FRS9_colamp_a_m1	FRS9	Solyc06g062670	2418	2447	-	-19.0594	8.4e-05	0.0115	TGTACAATTAGACACTTAAACTTGTATAAA
ND_tnt.FRS9_colamp_a_m1	FRS9	Solyc09g074780	967	996	+	-19.0495	8.39e-05	0.0115	TTAAATGCAAAACATGTAAAAAAGAAAAAA
ND_tnt.FRS9_colamp_a_m1	FRS9	Solyc06g062670	1935	1964	-	-19.0495	8.39e-05	0.0115	TAAAATTAAATTAGATTACATTAATTCAAT
ND_tnt.FRS9_colamp_a_m1	FRS9	Solyc09g007550	2526	2555	+	-18.9901	8.29e-05	0.0115	TGAAATGACATTAAACAAGAAAAAAAAAAC
ND_tnt.FRS9_colamp_a_m1	FRS9	Solyc05g054030	512	541	-	-18.9802	8.27e-05	0.0115	TGAAATAATCTTTTTTTAGATATACGAAAT
ND_tnt.FRS9_colamp_a_m1	FRS9	Solyc11g069240	688	717	-	-18.9604	8.24e-05	0.0115	AAAATATTTATCAACTTATCATTAAAAAAA
BBRBPC_tnt.BPC5_col_a_m1	BPC5	Solyc04g008500	2624	2653	+	-18.9146	3.9e-07	0.00154	AAGGAGAAAAAGAGAGAGAAAAACACACAC
ND_tnt.FRS9_colamp_a_m1	FRS9	Solyc11g069240	2095	2124	+	-18.9109	8.15e-05	0.0114	TCAATTATTTTATATATATATTGAAAGCAA
ND_tnt.FRS9_colamp_a_m1	FRS9	Solyc04g080130	2228	2257	+	-18.8911	8.12e-05	0.0114	TAAATTATATTATAATTATAATTATATTTA
ND_tnt.FRS9_colamp_a_m1	FRS9	Solyc07g053570	2666	2695	+	-18.8911	8.12e-05	0.0114	TTTAATATTACTATAGTAATATTAAAAATT
ND_tnt.FRS9_colamp_a_m1	FRS9	Solyc05g054030	907	936	+	-18.8614	8.07e-05	0.0114	ATTGATTATATTGATATATAATATATATAA
ND_tnt.FRS9_colamp_a_m1	FRS9	Solyc01g005060	1063	1092	+	-18.7921	7.96e-05	0.0113	TTTAATGAAATTTACTGAAAAATTTAAAAA
ND_tnt.FRS9_colamp_a_m1	FRS9	Solyc11g069240	2046	2075	-	-18.7723	7.93e-05	0.0113	TTCGAAAATTCTAGTTTTGAATTATATATA
ND_tnt.FRS9_colamp_a_m1	FRS9	Solyc04g008500	1887	1916	-	-18.7426	7.88e-05	0.0113	TATATTATTGCTAAATGATATTAGTAATGA
ND_tnt.FRS9_colamp_a_m1	FRS9	Solyc08g063040	282	311	-	-18.7327	7.86e-05	0.0113	TTAACTGTTTTTATTTTTCTGTTTAAATAT
ND_tnt.FRS9_colamp_a_m1	FRS9	Solyc09g074780	382	411	+	-18.7228	7.85e-05	0.0113	TCATTTTCTAATCAAATAAAATTATGGAAA
ND_tnt.FRS9_colamp_a_m1	FRS9	Solyc11g069240	2299	2328	+	-18.7228	7.85e-05	0.0113	TTAAATATTTTTAATTATTTAATTTATTAT
ND_tnt.FRS9_colamp_a_m1	FRS9	Solyc04g008500	1511	1540	-	-18.6931	7.8e-05	0.0113	AATGATATCTATGTTTGAAAACGGTAAAAA
ND_tnt.FRS9_colamp_a_m1	FRS9	Solyc09g074780	1915	1944	+	-18.6931	7.8e-05	0.0113	TTTAATATTATGATATTTGGTATGATATAT
ND_tnt.FRS9_colamp_a_m1	FRS9	Solyc10g084180	742	771	+	-18.6634	7.75e-05	0.0113	CAAAAAAATATTAACTTTTGATTTTTAAAA
ND_tnt.FRS9_colamp_a_m1	FRS9	Solyc06g075250	611	640	+	-18.6436	7.72e-05	0.0113	AGTACTATTTATAAATTAATATAGTTAATA
ND_tnt.FRS9_colamp_a_m1	FRS9	Solyc09g074780	1272	1301	-	-18.6436	7.72e-05	0.0113	TATAATATAATGAATATATAATCCAAGAAT
BBRBPC_tnt.BPC5_col_a_m1	BPC5	Solyc01g099340	976	1005	+	-18.6341	3.66e-07	0.0015	TGAGAAAGAGAGAAAGACAAAAAAAGACTT
ND_tnt.FRS9_colamp_a_m1	FRS9	Solyc04g080130	2155	2184	-	-18.6337	7.71e-05	0.0113	TTAAGAATCACCGACTTAACAATAAATAAA
ND_tnt.FRS9_colamp_a_m1	FRS9	Solyc03g098070	1698	1727	-	-18.604	7.66e-05	0.0113	ATTAATATTATTTTTTTAGAGGCGTGGGGG
ND_tnt.FRS9_colamp_a_m1	FRS9	Solyc02g062940	1230	1259	-	-18.5941	7.64e-05	0.0113	GTGAATGTTCTTATACTAAACTTATATTAA
ND_tnt.FRS9_colamp_a_m1	FRS9	Solyc06g075250	2488	2517	+	-18.5941	7.64e-05	0.0113	TGAGATATTTAACATTATAAATTTAAAAGA
ND_tnt.FRS9_colamp_a_m1	FRS9	Solyc06g062670	2239	2268	+	-18.5842	7.63e-05	0.0113	TAACTTGACGTTAGTTGACAATTATAACTA
ND_tnt.FRS9_colamp_a_m1	FRS9	Solyc10g084180	922	951	-	-18.5743	7.61e-05	0.0113	TTTAATCGAATTGAATTCAAATTATGAAGT
ND_tnt.FRS9_colamp_a_m1	FRS9	Solyc09g065670	2198	2227	-	-18.5743	7.61e-05	0.0113	TTAAATTTTATAGGCTAAAATAAGTCATAG
ABI3VP1_tnt.VRN1_col_a_m1	VRN1	Solyc06g062670	1036	1064	+	-18.5672	9.95e-05	0.00381	GAATGGTTTATTTTCATTTTTATGTTTGA
ABI3VP1_tnt.VRN1_col_a_m1	VRN1	Solyc03g098070	1572	1600	+	-18.5672	9.95e-05	0.00381	GTTTTTATTTGTTTGGCTTCTTTCTTTTT
ABI3VP1_tnt.VRN1_col_a_m1	VRN1	Solyc06g072360	1209	1237	-	-18.5522	9.92e-05	0.0038	GCTTCTTCTTGCCTTTTTTACTCTTTTTT
ND_tnt.FRS9_colamp_a_m1	FRS9	Solyc06g062670	612	641	-	-18.5446	7.57e-05	0.0113	GACGATATCTTTAAGTTAAGAATGAAAGCA
ND_tnt.FRS9_colamp_a_m1	FRS9	Solyc10g084180	948	977	+	-18.5446	7.57e-05	0.0113	TAAAGTAAAATAAATTTAAATTAGTTAAAT
ABI3VP1_tnt.VRN1_col_a_m1	VRN1	Solyc09g007550	207	235	+	-18.5373	9.9e-05	0.00379	TAATACTTTTAGATTTTTTTATTTTTGAG
ABI3VP1_tnt.VRN1_col_a_m1	VRN1	Solyc01g005060	2336	2364	-	-18.5373	9.9e-05	0.00379	TTTATTTATTTCTTTTGCTTTTGATAATT
ABI3VP1_tnt.VRN1_col_a_m1	VRN1	Solyc09g065670	668	696	-	-18.5224	9.87e-05	0.00379	ATTTATTGTTTTGATATGTTTATATTTTT
ABI3VP1_tnt.VRN1_col_a_m1	VRN1	Solyc04g080130	1090	1118	+	-18.5075	9.84e-05	0.00378	ATTTATCTTTTTAAAATATTTTTTATTAT
ND_tnt.FRS9_colamp_a_m1	FRS9	Solyc09g065670	2201	2230	+	-18.505	7.51e-05	0.0113	TGACTTATTTTAGCCTATAAAATTTAAAAA
SRS_tnt.SRS7_colamp_a_m1	SRS7	Solyc06g062670	1080	1109	-	-18.4944	9.7e-05	0.226	ACAAATATCATATACCATACAAACTAAAAA
ABI3VP1_tnt.VRN1_col_a_m1	VRN1	Solyc08g063040	1242	1270	+	-18.4925	9.81e-05	0.00377	TGATATTTTTTGAGTTTTGTTTTTTACCC
ABI3VP1_tnt.VRN1_col_a_m1	VRN1	Solyc09g065670	2604	2632	+	-18.4925	9.81e-05	0.00377	TTTAATTTCTTCTTCTTTCTATTTTTATT
ABI3VP1_tnt.VRN1_col_a_m1	VRN1	Solyc09g065670	618	646	-	-18.4776	9.79e-05	0.00376	GTCTTTACAATATTGTGTTTTTCTTTTTC
ABI3VP1_tnt.VRN1_col_a_m1	VRN1	Solyc01g005060	999	1027	+	-18.4776	9.79e-05	0.00376	ATTTTATTTTTCTTTACCTTTATGGCTAA
ABI3VP1_tnt.VRN1_col_a_m1	VRN1	Solyc10g084180	2818	2846	+	-18.4776	9.79e-05	0.00376	GTTTTTCTTTGTGTTTGTTATTGTGTGCT
ND_tnt.FRS9_colamp_a_m1	FRS9	Solyc02g062940	1520	1549	+	-18.4653	7.45e-05	0.0113	TATAAAAATTTTAATTAATATTTTTAAAAT
ABI3VP1_tnt.VRN1_col_a_m1	VRN1	Solyc01g005060	1969	1997	-	-18.4627	9.76e-05	0.00376	GACCTTTATTTTCCTTTTCAACTTTTTTT
ABI3VP1_tnt.VRN1_col_a_m1	VRN1	Solyc09g065670	2104	2132	-	-18.4627	9.76e-05	0.00376	ACATATTTTTTCTGCTTTTTTTTAGTCCA
ABI3VP1_tnt.VRN1_col_a_m1	VRN1	Solyc02g062940	2430	2458	-	-18.4627	9.76e-05	0.00376	TTTTAAGAAATAATAATATTTTTTTTTGC
ABI3VP1_tnt.VRN1_col_a_m1	VRN1	Solyc02g085580	434	462	+	-18.4478	9.73e-05	0.00376	ATGAAGTTATTTTTCTTTTAATTATTTAA
ABI3VP1_tnt.VRN1_col_a_m1	VRN1	Solyc06g072360	1687	1715	-	-18.4478	9.73e-05	0.00376	TAAATTGGAAGTTTAGTTTTTTTTTAAAA
ND_tnt.FRS9_colamp_a_m1	FRS9	Solyc09g007550	215	244	+	-18.4455	7.42e-05	0.0113	TTAGATTTTTTTATTTTTGAGAGTTGAAAC
ND_tnt.FRS9_colamp_a_m1	FRS9	Solyc06g072360	1421	1450	+	-18.4455	7.42e-05	0.0113	ATTAATTTTAATGGAGTATATATACTATAA
ABI3VP1_tnt.VRN1_col_a_m1	VRN1	Solyc02g085580	142	170	+	-18.4328	9.7e-05	0.00375	TTTAATTTTTGTGTTTTTTATAAATGTTT
ABI3VP1_tnt.VRN1_col_a_m1	VRN1	Solyc05g054030	1811	1839	-	-18.4328	9.7e-05	0.00375	TAACTTGTATTTATAATATTTTTTTTCCG
ABI3VP1_tnt.VRN1_col_a_m1	VRN1	Solyc09g074780	2906	2934	-	-18.4328	9.7e-05	0.00375	ATTTGTTGTTTACCACTTTTTTGTGTTTG
ABI3VP1_tnt.VRN1_col_a_m1	VRN1	Solyc09g074780	2909	2937	-	-18.4328	9.7e-05	0.00375	GCAATTTGTTGTTTACCACTTTTTTGTGT
ABI3VP1_tnt.VRN1_col_a_m1	VRN1	Solyc06g072360	1149	1177	+	-18.4179	9.68e-05	0.00375	ATCTTATATAATTGCTTTTTTTTTCATTA
ABI3VP1_tnt.VRN1_col_a_m1	VRN1	Solyc11g069240	1627	1655	-	-18.4179	9.68e-05	0.00375	ATGATATGTTTAATATTTTTTCTAATGTA
ND_tnt.FRS9_colamp_a_m1	FRS9	Solyc06g075250	1708	1737	+	-18.4158	7.37e-05	0.0113	ACAATTATTTTAGGATGATATTTTTAGTAA
ABI3VP1_tnt.VRN1_col_a_m1	VRN1	Solyc09g007550	2787	2815	+	-18.403	9.65e-05	0.00375	AAGTTCTTGTTTTTTACTTAGTGTTTTTC
ABI3VP1_tnt.VRN1_col_a_m1	VRN1	Solyc01g099340	1603	1631	-	-18.3881	9.62e-05	0.00374	TATGTGTTTCGTCCGTTTTAATTTTTAGA
ABI3VP1_tnt.VRN1_col_a_m1	VRN1	Solyc11g069240	2004	2032	-	-18.3881	9.62e-05	0.00374	TTATATGATATATTTTATATTTTTCTAAT
ABI3VP1_tnt.VRN1_col_a_m1	VRN1	Solyc01g099340	2821	2849	-	-18.3881	9.62e-05	0.00374	AGATTTTATTTTTTATTTTTTGGGGGTGG
ABI3VP1_tnt.VRN1_col_a_m1	VRN1	Solyc09g065670	1166	1194	-	-18.3731	9.6e-05	0.00374	AATATAAATATAATTTTATTTTTTCTAAA
ABI3VP1_tnt.VRN1_col_a_m1	VRN1	Solyc03g098070	1570	1598	+	-18.3731	9.6e-05	0.00374	CTGTTTTTATTTGTTTGGCTTCTTTCTTT
ABI3VP1_tnt.VRN1_col_a_m1	VRN1	Solyc04g008500	1747	1775	-	-18.3582	9.57e-05	0.00373	AGTTATATTTGTACATGTTTTTTATGTGA
ND_tnt.FRS9_colamp_a_m1	FRS9	Solyc01g099340	2087	2116	-	-18.3564	7.28e-05	0.0113	TTAATTTTAATTCGTTCAAATTCAATTCAG
ABI3VP1_tnt.VRN1_col_a_m1	VRN1	Solyc08g063040	537	565	-	-18.3433	9.54e-05	0.00372	GACATGATTATGTATCCTTTTTTTTGTGT
ABI3VP1_tnt.VRN1_col_a_m1	VRN1	Solyc04g008500	1419	1447	+	-18.3433	9.54e-05	0.00372	AAATTTTTTTTTCAATTTTGCCTTGTATA
ABI3VP1_tnt.VRN1_col_a_m1	VRN1	Solyc06g075250	1793	1821	+	-18.3433	9.54e-05	0.00372	ATTTACAATTTTTAATCTGTTTTATATAT
ABI3VP1_tnt.VRN1_col_a_m1	VRN1	Solyc07g053570	2222	2250	-	-18.3433	9.54e-05	0.00372	TCCCATAATTGTTTCCTTTTTGTTCTTTT
SRS_tnt.SRS7_colamp_a_m1	SRS7	Solyc07g053570	2470	2499	+	-18.3371	9.38e-05	0.226	CTCTATTCACCAACATTAAAACCTCAACTA
ND_tnt.FRS9_colamp_a_m1	FRS9	Solyc03g098070	700	729	-	-18.3366	7.25e-05	0.0113	GTTATTACTTTTTGTTTTATTATATAATGT
ND_tnt.FRS9_colamp_a_m1	FRS9	Solyc11g069240	2714	2743	-	-18.3366	7.25e-05	0.0113	TAGTATATAGTAGAAGTAGAAGCAAAAAAT
ND_tnt.FRS9_colamp_a_m1	FRS9	Solyc06g075250	1834	1863	-	-18.3168	7.22e-05	0.0113	TTATATATAAATGTATGATATAAAATAAAA
ABI3VP1_tnt.VRN1_col_a_m1	VRN1	Solyc05g054030	363	391	+	-18.3134	9.49e-05	0.00371	TTAGATTTTTTTTTATATTTAATATTTAT
ABI3VP1_tnt.VRN1_col_a_m1	VRN1	Solyc06g062670	1163	1191	+	-18.3134	9.49e-05	0.00371	CTCTCAATATGAAATTTTTATTTTTAGAG
ABI3VP1_tnt.VRN1_col_a_m1	VRN1	Solyc06g062670	2595	2623	-	-18.3134	9.49e-05	0.00371	CTGTCTTTTCTTTTGTTCTCTTCTCTACC
ABI3VP1_tnt.VRN1_col_a_m1	VRN1	Solyc09g007550	2865	2893	-	-18.2985	9.46e-05	0.00371	CACAAGTTTTTATTTTTATTTTTAAGATT
ND_tnt.FRS9_colamp_a_m1	FRS9	Solyc10g084180	2734	2763	-	-18.297	7.19e-05	0.0113	GGAATTTTTTTTGTTTGATTTCAAAAGAAA
ND_tnt.FRS9_colamp_a_m1	FRS9	Solyc09g007550	1006	1035	-	-18.2871	7.18e-05	0.0113	TTAATTATTATTCCTTTTATTTTTTTGGTG
ND_tnt.FRS9_colamp_a_m1	FRS9	Solyc07g053570	2663	2692	+	-18.2871	7.18e-05	0.0113	ATGTTTAATATTACTATAGTAATATTAAAA
ABI3VP1_tnt.VRN1_col_a_m1	VRN1	Solyc10g084180	881	909	-	-18.2836	9.43e-05	0.0037	GTAATGTATTCTTTTTTTTTATATTTAAA
ABI3VP1_tnt.VRN1_col_a_m1	VRN1	Solyc06g072360	2648	2676	-	-18.2836	9.43e-05	0.0037	GGTGTCCGGATTAGTTTTCGTTTATTTTA
ABI3VP1_tnt.VRN1_col_a_m1	VRN1	Solyc11g069240	2693	2721	+	-18.2836	9.43e-05	0.0037	TATATATAATTATCATATTTTATTTTTTG
ND_tnt.FRS9_colamp_a_m1	FRS9	Solyc02g085580	1572	1601	+	-18.2772	7.16e-05	0.0113	TTGATTCTTATTTATGAAAATTTTTAAGAT
SRS_tnt.SRS7_colamp_a_m1	SRS7	Solyc01g099340	2825	2854	+	-18.2584	9.23e-05	0.226	CCCCAAAAAATAAAAAATAAAATCTCTCCT
ABI3VP1_tnt.VRN1_col_a_m1	VRN1	Solyc03g098070	2034	2062	-	-18.2537	9.38e-05	0.00369	TGTAATTTTAGAATATTTAATTTTTTATT
ABI3VP1_tnt.VRN1_col_a_m1	VRN1	Solyc08g063040	2097	2125	+	-18.2537	9.38e-05	0.00369	TTTTATGTGACATTTTTTTCTCTTTTAGT
ABI3VP1_tnt.VRN1_col_a_m1	VRN1	Solyc01g099340	2141	2169	+	-18.2537	9.38e-05	0.00369	TTTAATCTTTATCTAGTTTTATTTTTTTG
ABI3VP1_tnt.VRN1_col_a_m1	VRN1	Solyc08g063040	1237	1265	+	-18.2388	9.36e-05	0.00368	AAAGTTGATATTTTTTGAGTTTTGTTTTT
ND_tnt.FRS9_colamp_a_m1	FRS9	Solyc09g065670	469	498	-	-18.2277	7.09e-05	0.0113	TTTTTTATTAATTATATACAATTATACACA
SRS_tnt.SRS7_colamp_a_m1	SRS7	Solyc03g098070	470	499	-	-18.2247	9.16e-05	0.226	ACATAAACTATATATAGATTAACCCAAAAA
ABI3VP1_tnt.VRN1_col_a_m1	VRN1	Solyc01g005060	2036	2064	-	-18.2239	9.33e-05	0.00368	TTGCATGAACAATTTTTTTTTTTTGAGAA
ND_tnt.FRS9_colamp_a_m1	FRS9	Solyc05g054030	668	697	+	-18.2178	7.08e-05	0.0113	TTATATATTTTTCAAAAAAAAAAGTGAGAT
ND_tnt.FRS9_colamp_a_m1	FRS9	Solyc02g085580	1254	1283	-	-18.2178	7.08e-05	0.0113	TTAAATAAATATAATTTTAGAGAATTAAGA
ABI3VP1_tnt.VRN1_col_a_m1	VRN1	Solyc01g005060	65	93	+	-18.209	9.3e-05	0.00367	GAAGATTGTTTATTGTTGTCTTTTTCTCC
ABI3VP1_tnt.VRN1_col_a_m1	VRN1	Solyc09g007550	200	228	+	-18.194	9.28e-05	0.00366	CATTTTATAATACTTTTAGATTTTTTTAT
ABI3VP1_tnt.VRN1_col_a_m1	VRN1	Solyc09g065670	1366	1394	-	-18.194	9.28e-05	0.00366	TACGATTTTTTTATAATATATTTTATTTA
ABI3VP1_tnt.VRN1_col_a_m1	VRN1	Solyc07g053570	1580	1608	-	-18.194	9.28e-05	0.00366	GTTTTTTTTTTTGGGTCATATTATTTGGC
ABI3VP1_tnt.VRN1_col_a_m1	VRN1	Solyc08g063040	2712	2740	+	-18.194	9.28e-05	0.00366	TTTTGCTTGGTTTCATTTGTTTTCTTATG
BBRBPC_tnt.BPC5_col_a_m1	BPC5	Solyc04g008500	2622	2651	+	-18.1829	3.28e-07	0.00141	AAAAGGAGAAAAAGAGAGAGAAAAACACAC
ABI3VP1_tnt.VRN1_col_a_m1	VRN1	Solyc09g074780	2424	2452	-	-18.1791	9.25e-05	0.00366	TGATATCTTAGTTTTTTTCTCGTTTGATT
ABI3VP1_tnt.VRN1_col_a_m1	VRN1	Solyc03g098070	2465	2493	-	-18.1791	9.25e-05	0.00366	TCTTCTTTACTTTCTCTCTTTCGGTTATC
ABI3VP1_tnt.VRN1_col_a_m1	VRN1	Solyc04g080130	838	866	-	-18.1642	9.22e-05	0.00366	AATTTTCAGTTTATTTGATTTTCTTTTTT
ABI3VP1_tnt.VRN1_col_a_m1	VRN1	Solyc01g099340	970	998	-	-18.1642	9.22e-05	0.00366	TTTTTGTCTTTCTCTCTTTCTCATTTTAT
ABI3VP1_tnt.VRN1_col_a_m1	VRN1	Solyc06g075250	1063	1091	+	-18.1642	9.22e-05	0.00366	ATTTAATTACTTGTTTTGTTCTTTTCACG
ABI3VP1_tnt.VRN1_col_a_m1	VRN1	Solyc01g005060	2443	2471	+	-18.1642	9.22e-05	0.00366	GATGTTTTTTTGTTTCTCTTGTCTTGTTG
ABI3VP1_tnt.VRN1_col_a_m1	VRN1	Solyc02g062940	1484	1512	+	-18.1493	9.2e-05	0.00366	TATTATTTATCATAATTTTTATTTTTAAA
ABI3VP1_tnt.VRN1_col_a_m1	VRN1	Solyc02g085580	2397	2425	+	-18.1493	9.2e-05	0.00366	AATTTAGTTAATTATATTTTTTATTTAAC
ABI3VP1_tnt.VRN1_col_a_m1	VRN1	Solyc01g099340	673	701	-	-18.1343	9.17e-05	0.00365	ATACAAATATGAATTTTTTATTTGCTATA
ABI3VP1_tnt.VRN1_col_a_m1	VRN1	Solyc01g099340	984	1012	-	-18.1343	9.17e-05	0.00365	CAATGTCAAGTCTTTTTTTGTCTTTCTCT
ABI3VP1_tnt.VRN1_col_a_m1	VRN1	Solyc04g008500	1125	1153	+	-18.1343	9.17e-05	0.00365	AGAGTTTTTTGTTTATATATTTATTTTGA
ABI3VP1_tnt.VRN1_col_a_m1	VRN1	Solyc09g065670	2640	2668	+	-18.1343	9.17e-05	0.00365	TCTATTTTTTATTTTTTTAATTATTATTA
ABI3VP1_tnt.VRN1_col_a_m1	VRN1	Solyc01g099340	48	76	+	-18.1194	9.15e-05	0.00365	AGTATTTATATTTGTAATTTTTTTAGGAT
ABI3VP1_tnt.VRN1_col_a_m1	VRN1	Solyc06g062670	2897	2925	+	-18.1194	9.15e-05	0.00365	CTTTATATATCTAGGTTTTTTATTTGTTT
ABI3VP1_tnt.VRN1_col_a_m1	VRN1	Solyc06g062670	39	67	-	-18.1045	9.12e-05	0.00364	AGTGATCTTTTTTTGACTTCTTTGCATTA
ABI3VP1_tnt.VRN1_col_a_m1	VRN1	Solyc06g075250	233	261	-	-18.1045	9.12e-05	0.00364	TAAGTACATTTTTTTAATTTTTTTAAAAA
ABI3VP1_tnt.VRN1_col_a_m1	VRN1	Solyc09g007550	1185	1213	+	-18.1045	9.12e-05	0.00364	ATCTGAATTATTTGTTCTTTCTTCTTGAT
ABI3VP1_tnt.VRN1_col_a_m1	VRN1	Solyc06g072360	2634	2662	-	-18.1045	9.12e-05	0.00364	TTTTCGTTTATTTTAATTATTATTCATTG
ABI3VP1_tnt.VRN1_col_a_m1	VRN1	Solyc06g075250	240	268	-	-18.0896	9.1e-05	0.00364	TTTATTATAAGTACATTTTTTTAATTTTT
ABI3VP1_tnt.VRN1_col_a_m1	VRN1	Solyc05g054030	318	346	-	-18.0896	9.1e-05	0.00364	TTATTATTATTATTATTATTATTTATTTT
ABI3VP1_tnt.VRN1_col_a_m1	VRN1	Solyc06g075250	2540	2568	+	-18.0896	9.1e-05	0.00364	ATTTAAAAATTTTATTTTCTTTCTTAAAC
ND_tnt.FRS9_colamp_a_m1	FRS9	Solyc06g062670	17	46	-	-18.0891	6.89e-05	0.0111	TTGCATTAGATTGGCTTATTCTAATAATAA
ND_tnt.FRS9_colamp_a_m1	FRS9	Solyc07g053570	1535	1564	-	-18.0891	6.89e-05	0.0111	GTAAATATTTATGGTGTTTATATTTATAAG
ABI3VP1_tnt.VRN1_col_a_m1	VRN1	Solyc06g075250	1061	1089	+	-18.0746	9.07e-05	0.00364	TCATTTAATTACTTGTTTTGTTCTTTTCA
ABI3VP1_tnt.VRN1_col_a_m1	VRN1	Solyc08g063040	2688	2716	-	-18.0746	9.07e-05	0.00364	CAAAATTATAAGATTCTTTTTTTTTTTTA
ABI3VP1_tnt.VRN1_col_a_m1	VRN1	Solyc10g084180	2814	2842	+	-18.0746	9.07e-05	0.00364	TTGTGTTTTTCTTTGTGTTTGTTATTGTG
ABI3VP1_tnt.VRN1_col_a_m1	VRN1	Solyc08g063040	2854	2882	+	-18.0746	9.07e-05	0.00364	CTTTCCTCTTTCTTCTTTTACCTTTTGTC
ABI3VP1_tnt.VRN1_col_a_m1	VRN1	Solyc04g008500	2863	2891	-	-18.0746	9.07e-05	0.00364	TTGAATTAATTTTTCTCTTGATTTTGATC
ABI3VP1_tnt.VRN1_col_a_m1	VRN1	Solyc01g005060	2349	2377	-	-18.0597	9.04e-05	0.00364	CAAATGTGTTATTTTTATTTATTTCTTTT
ABI3VP1_tnt.VRN1_col_a_m1	VRN1	Solyc02g062940	2427	2455	-	-18.0597	9.04e-05	0.00364	TAAGAAATAATAATATTTTTTTTTGCAAA
ABI3VP1_tnt.VRN1_col_a_m1	VRN1	Solyc01g099340	2507	2535	+	-18.0597	9.04e-05	0.00364	TATATAAAACTCCATATTTTTTTTTATCT
ABI3VP1_tnt.VRN1_col_a_m1	VRN1	Solyc06g072360	374	402	-	-18.0448	9.02e-05	0.00364	TAAGATTTACAAATTTCTTTTTCTTTTTT
ABI3VP1_tnt.VRN1_col_a_m1	VRN1	Solyc09g074780	1841	1869	+	-18.0448	9.02e-05	0.00364	TTTTTACTTTTATGTACTAATTTTGGTGT
ND_tnt.FRS9_colamp_a_m1	FRS9	Solyc02g062940	1518	1547	-	-18.0396	6.82e-05	0.0111	TTTAAAAATATTAATTAAAATTTTTATAAT
ND_tnt.FRS9_colamp_a_m1	FRS9	Solyc09g074780	1030	1059	+	-18.0198	6.8e-05	0.0111	CAAGTAATCGTAAATTTAGTTTTAATATAA
ABI3VP1_tnt.VRN1_col_a_m1	VRN1	Solyc01g099340	44	72	+	-18.0149	8.97e-05	0.00363	ATTTAGTATTTATATTTGTAATTTTTTTA
ABI3VP1_tnt.VRN1_col_a_m1	VRN1	Solyc04g080130	729	757	+	-18.0149	8.97e-05	0.00363	TTCTATAATATTTCTATTGTTATGTTTGT
ND_tnt.FRS9_colamp_a_m1	FRS9	Solyc10g084180	1779	1808	+	-18.0099	6.78e-05	0.0111	TTTATTTGCATGGCTTGAAAATTATTTGAA
ABI3VP1_tnt.VRN1_col_a_m1	VRN1	Solyc03g098070	2509	2537	+	-18	8.94e-05	0.00362	TATTTTCCTCTATGGTTTTATCTCTCTTT
ABI3VP1_tnt.VRN1_col_a_m1	VRN1	Solyc02g085580	2628	2656	+	-18	8.94e-05	0.00362	TTTGATTAATTTTCTGTTCTGTTTTATTA
ABI3VP1_tnt.VRN1_col_a_m1	VRN1	Solyc01g005060	2794	2822	-	-18	8.94e-05	0.00362	TTTTTTTTTTTAATGAACTTTCTTGTAAG
ND_tnt.FRS9_colamp_a_m1	FRS9	Solyc09g074780	1469	1498	-	-18	6.77e-05	0.0111	TAAACTATTATTGGTGGAAATTCAATTTGT
MYBrelated_tnt.AT4G12670_col_a_m1	AT4G12670	Solyc01g005060	1566	1594	-	-18	9.99e-05	0.264	GAAATACTTTGACAATATTCCCAAATCCC
ABI3VP1_tnt.VRN1_col_a_m1	VRN1	Solyc07g053570	2211	2239	-	-17.9851	8.92e-05	0.00362	TTTCCTTTTTGTTCTTTTGATATCTCTTA
ND_tnt.FRS9_colamp_a_m1	FRS9	Solyc03g098070	1261	1290	-	-17.9802	6.74e-05	0.0111	TCAAATATTATGAATTCAAATATTATGCAT
ABI3VP1_tnt.VRN1_col_a_m1	VRN1	Solyc01g005060	1938	1966	+	-17.9701	8.89e-05	0.00361	CTTTCAACTTTTCACTTTTTGTTTTTTAT
ABI3VP1_tnt.VRN1_col_a_m1	VRN1	Solyc06g075250	2041	2069	+	-17.9552	8.87e-05	0.0036	ATTCTCTTTATCTTCCCTTTTATTTTTGG
ND_tnt.FRS9_colamp_a_m1	FRS9	Solyc10g084180	1601	1630	-	-17.9406	6.69e-05	0.0111	GATGAAATCTTTCGTTCGTAACTAAAAAAG
ABI3VP1_tnt.VRN1_col_a_m1	VRN1	Solyc02g085580	1090	1118	+	-17.9403	8.84e-05	0.0036	ATACACCTTTTTTTTTCTTTTTCTAATCT
ABI3VP1_tnt.VRN1_col_a_m1	VRN1	Solyc09g007550	1901	1929	-	-17.9403	8.84e-05	0.0036	GTTCGGGGTATATTTATCCTTTTTCCTTT
ABI3VP1_tnt.VRN1_col_a_m1	VRN1	Solyc09g007550	2108	2136	+	-17.9403	8.84e-05	0.0036	AAAGGGTATATATGTTTTAGTTTTTTAGA
ABI3VP1_tnt.VRN1_col_a_m1	VRN1	Solyc04g008500	2965	2993	+	-17.9403	8.84e-05	0.0036	TATTTTTTGTTTTTATTTTATAGATGGCT
SRS_tnt.SRS7_colamp_a_m1	SRS7	Solyc09g007550	894	923	-	-17.9326	8.62e-05	0.226	TCCCCTAATCTATGCCCGAAACCTAAGAGA
ND_tnt.FRS9_colamp_a_m1	FRS9	Solyc04g080130	1631	1660	-	-17.9307	6.67e-05	0.0111	TAAAAGAAGATTAAAAAATATTTAAAAAAA
ABI3VP1_tnt.VRN1_col_a_m1	VRN1	Solyc02g062940	366	394	-	-17.9254	8.82e-05	0.0036	ATATAAATACTATTTTTTTTAATTTCTTT
ABI3VP1_tnt.VRN1_col_a_m1	VRN1	Solyc08g063040	1501	1529	+	-17.9254	8.82e-05	0.0036	TATTTTGATTGAAGTTTCCTTTTGTCATT
ABI3VP1_tnt.VRN1_col_a_m1	VRN1	Solyc07g053570	2918	2946	+	-17.9254	8.82e-05	0.0036	TACATATATATATATTTATTTATTTTTTT
ABI3VP1_tnt.VRN1_col_a_m1	VRN1	Solyc03g098070	703	731	-	-17.9104	8.79e-05	0.00359	TGGTTATTACTTTTTGTTTTATTATATAA
ABI3VP1_tnt.VRN1_col_a_m1	VRN1	Solyc01g005060	1961	1989	-	-17.8955	8.77e-05	0.00359	TTTTCCTTTTCAACTTTTTTTTTATAAAA
ABI3VP1_tnt.VRN1_col_a_m1	VRN1	Solyc01g005060	2339	2367	-	-17.8955	8.77e-05	0.00359	ATTTTTATTTATTTCTTTTGCTTTTGATA
ND_tnt.FRS9_colamp_a_m1	FRS9	Solyc05g054030	999	1028	+	-17.8812	6.6e-05	0.0111	GTGATTAAAATTAGTTAATGAGTATTATAT
ABI3VP1_tnt.VRN1_col_a_m1	VRN1	Solyc09g007550	1013	1041	-	-17.8806	8.74e-05	0.00358	CAATTTTTAATTATTATTCCTTTTATTTT
ABI3VP1_tnt.VRN1_col_a_m1	VRN1	Solyc07g053570	1590	1618	-	-17.8806	8.74e-05	0.00358	GAGTTTCCTTGTTTTTTTTTTTGGGTCAT
ABI3VP1_tnt.VRN1_col_a_m1	VRN1	Solyc06g062670	2601	2629	-	-17.8806	8.74e-05	0.00358	AACTTTCTGTCTTTTCTTTTGTTCTCTTC
ABI3VP1_tnt.VRN1_col_a_m1	VRN1	Solyc04g008500	2767	2795	+	-17.8806	8.74e-05	0.00358	TAATTTATTTTCCTTCATTTTTGTTATTA
ABI3VP1_tnt.VRN1_col_a_m1	VRN1	Solyc06g075250	975	1003	-	-17.8657	8.72e-05	0.00358	TTTGTTAGTATTGGTTTTTTCTTTGTCTT
MYBrelated_tnt.AT4G12670_col_a_m1	AT4G12670	Solyc06g062670	1168	1196	-	-17.8652	9.71e-05	0.264	TAAATCTCTAAAAATAAAAATTTCATATT
ND_tnt.FRS9_colamp_a_m1	FRS9	Solyc09g065670	135	164	+	-17.8614	6.58e-05	0.011	TATGCTTTTAATAAATATGAAAAAAAATAA
ABI3VP1_tnt.VRN1_col_a_m1	VRN1	Solyc01g099340	36	64	+	-17.8358	8.67e-05	0.00356	TGTAATTAATTTAGTATTTATATTTGTAA
ABI3VP1_tnt.VRN1_col_a_m1	VRN1	Solyc09g065670	17	45	-	-17.8358	8.67e-05	0.00356	TAATTAATATTCCTTCTAATTTTTTTTGC
ABI3VP1_tnt.VRN1_col_a_m1	VRN1	Solyc01g005060	441	469	+	-17.8358	8.67e-05	0.00356	AAAAAATTCTTTTCTTTTCCTTTTTTAAA
ABI3VP1_tnt.VRN1_col_a_m1	VRN1	Solyc02g062940	2003	2031	+	-17.8358	8.67e-05	0.00356	CATATATATTATATTATATTTTTTTATTA
ABI3VP1_tnt.VRN1_col_a_m1	VRN1	Solyc11g069240	2762	2790	-	-17.8358	8.67e-05	0.00356	CACTTCTTCTTCTTGATTTTCCTTTTTTC
ND_tnt.FRS9_colamp_a_m1	FRS9	Solyc02g085580	2827	2856	-	-17.8218	6.52e-05	0.011	GTAAATGGGTTTGCTTATAAGTAAAAGTAA
ABI3VP1_tnt.VRN1_col_a_m1	VRN1	Solyc07g053570	65	93	+	-17.8209	8.64e-05	0.00356	GCATTTTTTTCTTTTTTTTTACATTCATC
ND_tnt.FRS9_colamp_a_m1	FRS9	Solyc09g074780	145	174	+	-17.8119	6.51e-05	0.011	TCAAACAAGATTGATTTAACGTTATACAAT
ND_tnt.FRS9_colamp_a_m1	FRS9	Solyc06g072360	1270	1299	+	-17.8119	6.51e-05	0.011	ATTGACATTTTATGTGTAAAAGAATTGAAA
ND_tnt.FRS9_colamp_a_m1	FRS9	Solyc09g065670	2010	2039	-	-17.8119	6.51e-05	0.011	TTTAATATATTTAGTATATTTTTAATTTTA
ABI3VP1_tnt.VRN1_col_a_m1	VRN1	Solyc06g072360	666	694	-	-17.806	8.62e-05	0.00356	TCTAATTTAATCAGAATTTTTTATTTTAA
ABI3VP1_tnt.VRN1_col_a_m1	VRN1	Solyc10g084180	2888	2916	-	-17.806	8.62e-05	0.00356	TACAAGTTCTTTTGTTTTTGGTTTTAGAT
ND_tnt.FRS9_colamp_a_m1	FRS9	Solyc01g005060	1062	1091	-	-17.802	6.5e-05	0.011	TTTTAAATTTTTCAGTAAATTTCATTAAAA
ABI3VP1_tnt.VRN1_col_a_m1	VRN1	Solyc09g065670	149	177	-	-17.791	8.59e-05	0.00355	ATGATTGATGTAATTATTTTTTTTCATAT
ND_tnt.FRS9_colamp_a_m1	FRS9	Solyc06g072360	2626	2655	+	-17.7822	6.47e-05	0.011	GGAAAGTACAATGAATAATAATTAAAATAA
ABI3VP1_tnt.VRN1_col_a_m1	VRN1	Solyc04g080130	1137	1165	+	-17.7761	8.57e-05	0.00354	ATATATATATATATATATTATTTTTTTTC
ABI3VP1_tnt.VRN1_col_a_m1	VRN1	Solyc10g084180	1725	1753	+	-17.7761	8.57e-05	0.00354	CTAGTTGGTTGTTTTTTATGTTTTAATAT
ABI3VP1_tnt.VRN1_col_a_m1	VRN1	Solyc01g005060	2445	2473	+	-17.7761	8.57e-05	0.00354	TGTTTTTTTGTTTCTCTTGTCTTGTTGCT
ABI3VP1_tnt.VRN1_col_a_m1	VRN1	Solyc01g005060	2537	2565	-	-17.7761	8.57e-05	0.00354	AATTTTAAATTTATGATTATTATTTTTTT
ABI3VP1_tnt.VRN1_col_a_m1	VRN1	Solyc09g007550	2788	2816	+	-17.7761	8.57e-05	0.00354	AGTTCTTGTTTTTTACTTAGTGTTTTTCA
ABI3VP1_tnt.VRN1_col_a_m1	VRN1	Solyc06g075250	2923	2951	+	-17.7761	8.57e-05	0.00354	TGTTCTATTTTTGTTTTTTTGGTACCTTA
ND_tnt.FRS9_colamp_a_m1	FRS9	Solyc02g062940	305	334	-	-17.7723	6.46e-05	0.011	AATGTTATTATGAATTTACATGAAATATAT
MYBrelated_tnt.AT4G12670_col_a_m1	AT4G12670	Solyc06g075250	2528	2556	+	-17.764	9.51e-05	0.264	TAAAACAATTAAATTTAAAAATTTTATTT
ABI3VP1_tnt.VRN1_col_a_m1	VRN1	Solyc09g007550	1880	1908	-	-17.7612	8.55e-05	0.00354	TTTCCTTTTATTTTTGTTGTTCATCGTGT
ABI3VP1_tnt.VRN1_col_a_m1	VRN1	Solyc01g005060	2806	2834	-	-17.7612	8.55e-05	0.00354	TCTTTTTAAGCTTTTTTTTTTTTAATGAA
ABI3VP1_tnt.VRN1_col_a_m1	VRN1	Solyc04g008500	2862	2890	-	-17.7612	8.55e-05	0.00354	TGAATTAATTTTTCTCTTGATTTTGATCT
ABI3VP1_tnt.VRN1_col_a_m1	VRN1	Solyc04g008500	1124	1152	+	-17.7463	8.52e-05	0.00354	AAGAGTTTTTTGTTTATATATTTATTTTG
BBRBPC_tnt.BPC5_col_a_m1	BPC5	Solyc04g008500	2618	2647	+	-17.7439	2.96e-07	0.00133	AGTTAAAAGGAGAAAAAGAGAGAGAAAAAC
ND_tnt.FRS9_colamp_a_m1	FRS9	Solyc06g062670	1920	1949	+	-17.7426	6.42e-05	0.011	TTTTTGATTTTAAACATTGAATTAATGTAA
ABI3VP1_tnt.VRN1_col_a_m1	VRN1	Solyc07g053570	1468	1496	-	-17.7313	8.5e-05	0.00354	CTCACCTTTTTTGAACTTTTCTTTTGGAC
ND_tnt.FRS9_colamp_a_m1	FRS9	Solyc02g085580	1981	2010	+	-17.7228	6.39e-05	0.011	TAAAATAATTCTCAATTTATAGTGTTAAAC
ABI3VP1_tnt.VRN1_col_a_m1	VRN1	Solyc09g007550	2661	2689	+	-17.7164	8.47e-05	0.00353	TTATAGTCTCTTTTTGGTGTTTTCTTTTG
SRS_tnt.SRS7_colamp_a_m1	SRS7	Solyc06g062670	162	191	-	-17.7079	8.21e-05	0.226	CTCTATTTCATAAATAGTATATATTATAAA
ABI3VP1_tnt.VRN1_col_a_m1	VRN1	Solyc02g062940	2002	2030	+	-17.7015	8.45e-05	0.00353	ACATATATATTATATTATATTTTTTTATT
ABI3VP1_tnt.VRN1_col_a_m1	VRN1	Solyc02g085580	2395	2423	+	-17.7015	8.45e-05	0.00353	GTAATTTAGTTAATTATATTTTTTATTTA
ABI3VP1_tnt.VRN1_col_a_m1	VRN1	Solyc09g007550	2538	2566	-	-17.7015	8.45e-05	0.00353	CTCTCTTATAAGTTTTTTTTTTCTTGTTT
ABI3VP1_tnt.VRN1_col_a_m1	VRN1	Solyc11g069240	2760	2788	-	-17.7015	8.45e-05	0.00353	CTTCTTCTTCTTGATTTTCCTTTTTTCTA
ABI3VP1_tnt.VRN1_col_a_m1	VRN1	Solyc04g080130	2810	2838	-	-17.7015	8.45e-05	0.00353	AGAAGAAAGTTCTTTTTTTTTCTTGAAGA
ND_tnt.FRS9_colamp_a_m1	FRS9	Solyc02g085580	1499	1528	+	-17.6931	6.35e-05	0.011	TTATATATGATTTGATTAAATTTTTTTTTA
ABI3VP1_tnt.VRN1_col_a_m1	VRN1	Solyc02g085580	2070	2098	-	-17.6866	8.43e-05	0.00353	CTTCAATTTTGTTTATCCCTTTTAATTTA
SRS_tnt.SRS7_colamp_a_m1	SRS7	Solyc01g099340	67	96	-	-17.6854	8.18e-05	0.226	TTATAATCTTTATCATAAATATCCTAAAAA
ND_tnt.FRS9_colamp_a_m1	FRS9	Solyc08g063040	1012	1041	+	-17.6832	6.34e-05	0.011	TTATTTATTATTCACCTAAAATAACCACTA
ABI3VP1_tnt.VRN1_col_a_m1	VRN1	Solyc08g063040	348	376	-	-17.6716	8.4e-05	0.00352	CTCTTTGCCTTTTCCTTTCTTTTATTGTT
ABI3VP1_tnt.VRN1_col_a_m1	VRN1	Solyc11g069240	1141	1169	-	-17.6567	8.38e-05	0.00351	AGGTAGCTTTTCTTTTTTTAATTATAAAT
ND_tnt.FRS9_colamp_a_m1	FRS9	Solyc03g098070	2273	2302	+	-17.6535	6.3e-05	0.011	AGAAATAATATTTCTCTCAAAATAAAATAA
ND_tnt.FRS9_colamp_a_m1	FRS9	Solyc09g065670	2677	2706	-	-17.6436	6.29e-05	0.011	TATAATTTCTTAGAGTAAAAAAAATAAAAT
ABI3VP1_tnt.VRN1_col_a_m1	VRN1	Solyc06g075250	1373	1401	-	-17.6418	8.35e-05	0.00351	ATTTTCGTCATTTTTATTGTTTTATCAAA
ABI3VP1_tnt.VRN1_col_a_m1	VRN1	Solyc02g085580	267	295	-	-17.6269	8.33e-05	0.0035	ATCTATAAATTCATTTAATTTTTTTTATG
ABI3VP1_tnt.VRN1_col_a_m1	VRN1	Solyc08g063040	729	757	+	-17.6269	8.33e-05	0.0035	TTAAAAGTATTTTATATTTTTAATTTTAT
ND_tnt.FRS9_colamp_a_m1	FRS9	Solyc06g072360	1820	1849	-	-17.6238	6.26e-05	0.011	TATAATTTAATTGAATATTAAAATTAATAA
MYBrelated_tnt.AT4G12670_col_a_m1	AT4G12670	Solyc09g065670	1072	1100	-	-17.618	9.22e-05	0.264	TTTTACCTGTTATGAAACACCCAAATACT
ABI3VP1_tnt.VRN1_col_a_m1	VRN1	Solyc06g075250	1548	1576	-	-17.6119	8.31e-05	0.00349	TTAGTATTATTTCTTATTTGTTATATAAT
ABI3VP1_tnt.VRN1_col_a_m1	VRN1	Solyc06g072360	1721	1749	+	-17.597	8.28e-05	0.00349	ACTTCATTTATATGATACGTTTTTTTATT
ABI3VP1_tnt.VRN1_col_a_m1	VRN1	Solyc05g054030	1812	1840	-	-17.597	8.28e-05	0.00349	TTAACTTGTATTTATAATATTTTTTTTCC
ABI3VP1_tnt.VRN1_col_a_m1	VRN1	Solyc09g007550	2292	2320	-	-17.597	8.28e-05	0.00349	TCGTATTGTTTTATTTTGTATTAATTGTA
ABI3VP1_tnt.VRN1_col_a_m1	VRN1	Solyc11g069240	999	1027	+	-17.5821	8.26e-05	0.00348	CGTGAATTTTTTTATCTATTTTTTACTGA
ABI3VP1_tnt.VRN1_col_a_m1	VRN1	Solyc09g074780	1826	1854	+	-17.5821	8.26e-05	0.00348	TGATCCAAAATTTTGTTTTTACTTTTATG
ABI3VP1_tnt.VRN1_col_a_m1	VRN1	Solyc09g007550	390	418	-	-17.5672	8.24e-05	0.00348	ACTTATTATATTTTCATTTTTTTGATAGT
ABI3VP1_tnt.VRN1_col_a_m1	VRN1	Solyc01g005060	2447	2475	+	-17.5672	8.24e-05	0.00348	TTTTTTTGTTTCTCTTGTCTTGTTGCTTC
ABI3VP1_tnt.VRN1_col_a_m1	VRN1	Solyc09g065670	2659	2687	+	-17.5672	8.24e-05	0.00348	ATTATTATTATTGGCTTTATTTTATTTTT
ND_tnt.FRS9_colamp_a_m1	FRS9	Solyc02g085580	1857	1886	-	-17.5545	6.17e-05	0.011	GAATTTATTATCTCGTTAGAATTATCAAAA
ABI3VP1_tnt.VRN1_col_a_m1	VRN1	Solyc04g080130	1094	1122	+	-17.5522	8.21e-05	0.00348	ATCTTTTTAAAATATTTTTTATTATTTTG
ABI3VP1_tnt.VRN1_col_a_m1	VRN1	Solyc11g069240	1465	1493	-	-17.5522	8.21e-05	0.00348	CTTATCACTTTATTATATTTTTTTATTTA
ABI3VP1_tnt.VRN1_col_a_m1	VRN1	Solyc03g098070	2517	2545	+	-17.5522	8.21e-05	0.00348	TCTATGGTTTTATCTCTCTTTTAATTTCT
ABI3VP1_tnt.VRN1_col_a_m1	VRN1	Solyc07g053570	2925	2953	+	-17.5522	8.21e-05	0.00348	ATATATATTTATTTATTTTTTTGCTTAGA
ND_tnt.FRS9_colamp_a_m1	FRS9	Solyc01g099340	26	55	-	-17.5248	6.13e-05	0.011	TAAATACTAAATTAATTACAATAATAAAAA
ABI3VP1_tnt.VRN1_col_a_m1	VRN1	Solyc09g007550	477	505	+	-17.5075	8.14e-05	0.00346	GAGAATTTATTTATTTTTGGCTTATGTAT
ABI3VP1_tnt.VRN1_col_a_m1	VRN1	Solyc09g007550	2500	2528	-	-17.5075	8.14e-05	0.00346	TCACTTTTATGTTGTTTGTTTATATATTT
ND_tnt.FRS9_colamp_a_m1	FRS9	Solyc08g063040	1987	2016	-	-17.505	6.11e-05	0.011	TAAAACTCTACTTATTTTAAAGCGAAGGAA
ND_tnt.FRS9_colamp_a_m1	FRS9	Solyc04g008500	1539	1568	-	-17.495	6.1e-05	0.011	TAAAGTGCAATTTGATTTCTTTTATAAAAA
ABI3VP1_tnt.VRN1_col_a_m1	VRN1	Solyc10g084180	878	906	-	-17.4925	8.12e-05	0.00345	ATGTATTCTTTTTTTTTATATTTAAATTA
ABI3VP1_tnt.VRN1_col_a_m1	VRN1	Solyc09g074780	970	998	-	-17.4925	8.12e-05	0.00345	TCTTTTTTCTTTTTTACATGTTTTGCATT
ABI3VP1_tnt.VRN1_col_a_m1	VRN1	Solyc09g074780	1827	1855	+	-17.4925	8.12e-05	0.00345	GATCCAAAATTTTGTTTTTACTTTTATGT
ABI3VP1_tnt.VRN1_col_a_m1	VRN1	Solyc09g007550	2837	2865	+	-17.4925	8.12e-05	0.00345	TTTATTGTGTTTTTTGTTCTTTTGGAACA
ABI3VP1_tnt.VRN1_col_a_m1	VRN1	Solyc09g007550	210	238	+	-17.4776	8.1e-05	0.00345	TACTTTTAGATTTTTTTATTTTTGAGAGT
BBRBPC_tnt.BPC5_col_a_m1	BPC5	Solyc06g062670	2652	2681	+	-17.4634	2.77e-07	0.00131	AAAGAGAGAGAGAGAGGATTACAGTCTCTT
ABI3VP1_tnt.VRN1_col_a_m1	VRN1	Solyc02g085580	154	182	+	-17.4627	8.07e-05	0.00345	GTTTTTTATAAATGTTTTTGTTATTTTCT
ABI3VP1_tnt.VRN1_col_a_m1	VRN1	Solyc06g062670	822	850	-	-17.4627	8.07e-05	0.00345	ACAATTTTTAATTTCTTTCTTTTATGTAT
ABI3VP1_tnt.VRN1_col_a_m1	VRN1	Solyc08g063040	1235	1263	+	-17.4627	8.07e-05	0.00345	AAAAAGTTGATATTTTTTGAGTTTTGTTT
ABI3VP1_tnt.VRN1_col_a_m1	VRN1	Solyc06g062670	2942	2970	+	-17.4627	8.07e-05	0.00345	ATATTATCTCTCTAATTTTTCTATTTTTT
SRS_tnt.SRS7_colamp_a_m1	SRS7	Solyc02g062940	1155	1184	+	-17.4607	7.79e-05	0.226	CCATTAACAATATAAATTTATCCTTTAATT
ND_tnt.FRS9_colamp_a_m1	FRS9	Solyc07g053570	1347	1376	+	-17.4554	6.05e-05	0.011	GTAAATAAAATAAGTTATACATTGATAGAA
ABI3VP1_tnt.VRN1_col_a_m1	VRN1	Solyc06g075250	1059	1087	+	-17.4478	8.05e-05	0.00345	TATCATTTAATTACTTGTTTTGTTCTTTT
ABI3VP1_tnt.VRN1_col_a_m1	VRN1	Solyc09g065670	2426	2454	-	-17.4478	8.05e-05	0.00345	ATATAGCCTCTCTCTTTTTTTCGATTTAC
ND_tnt.FRS9_colamp_a_m1	FRS9	Solyc10g084180	359	388	-	-17.4455	6.03e-05	0.011	TTTTTTATGATGAAATTATATATAACATAA
SRS_tnt.SRS7_colamp_a_m1	SRS7	Solyc03g098070	517	546	-	-17.4382	7.76e-05	0.226	TCCTAAAAACAAAATCCTAACTCATATTTG
ND_tnt.FRS9_colamp_a_m1	FRS9	Solyc04g080130	2626	2655	-	-17.4257	6.01e-05	0.011	GTAGAGTTTTTTAAAAAAAAAAAAAAAAAA
ABI3VP1_tnt.VRN1_col_a_m1	VRN1	Solyc06g072360	1151	1179	+	-17.4179	8e-05	0.00343	CTTATATAATTGCTTTTTTTTTCATTATA
ABI3VP1_tnt.VRN1_col_a_m1	VRN1	Solyc04g008500	2149	2177	+	-17.4179	8e-05	0.00343	ACAATCTATATTTAACTTTATTTTGTATT
ND_tnt.FRS9_colamp_a_m1	FRS9	Solyc06g062670	188	217	-	-17.4059	5.98e-05	0.011	TTGGCTATTATTAAACTTGATTAATACTCT
ND_tnt.FRS9_colamp_a_m1	FRS9	Solyc01g005060	2634	2663	+	-17.4059	5.98e-05	0.011	TTCAAAATTACAAATTTATATTAAAAGGAG
ABI3VP1_tnt.VRN1_col_a_m1	VRN1	Solyc06g075250	2592	2620	+	-17.403	7.98e-05	0.00343	AAACAAATAGTTTTTTTTTTTTTTTACCA
ABI3VP1_tnt.VRN1_col_a_m1	VRN1	Solyc09g065670	2661	2689	+	-17.403	7.98e-05	0.00343	TATTATTATTGGCTTTATTTTATTTTTTT
ABI3VP1_tnt.VRN1_col_a_m1	VRN1	Solyc06g075250	973	1001	-	-17.3731	7.94e-05	0.00341	TGTTAGTATTGGTTTTTTCTTTGTCTTCT
ABI3VP1_tnt.VRN1_col_a_m1	VRN1	Solyc03g098070	2031	2059	-	-17.3731	7.94e-05	0.00341	AATTTTAGAATATTTAATTTTTTATTAAA
ABI3VP1_tnt.VRN1_col_a_m1	VRN1	Solyc05g054030	321	349	-	-17.3582	7.91e-05	0.00341	AACTTATTATTATTATTATTATTATTTAT
ABI3VP1_tnt.VRN1_col_a_m1	VRN1	Solyc08g063040	2093	2121	+	-17.3582	7.91e-05	0.00341	TTTATTTTATGTGACATTTTTTTCTCTTT
ND_tnt.FRS9_colamp_a_m1	FRS9	Solyc10g084180	373	402	-	-17.3564	5.92e-05	0.011	ATAGAGATCATTAATTTTTTATGATGAAAT
ABI3VP1_tnt.VRN1_col_a_m1	VRN1	Solyc10g084180	279	307	+	-17.3433	7.89e-05	0.0034	TATATAAATTTTTCTTTTTCTTTTAATAT
ABI3VP1_tnt.VRN1_col_a_m1	VRN1	Solyc02g085580	1301	1329	+	-17.3433	7.89e-05	0.0034	TTATGGCTTTTGTTTGCTTCTTTTTTGGC
ABI3VP1_tnt.VRN1_col_a_m1	VRN1	Solyc07g053570	1634	1662	-	-17.3433	7.89e-05	0.0034	AATATTGGGTGTTTTTTTTTTGGTTAGAT
ABI3VP1_tnt.VRN1_col_a_m1	VRN1	Solyc09g074780	1937	1965	+	-17.3433	7.89e-05	0.0034	TGATATATATTTTAATTATTTTTTATATA
ABI3VP1_tnt.VRN1_col_a_m1	VRN1	Solyc08g063040	2654	2682	+	-17.3433	7.89e-05	0.0034	AAATTAATTAATATTCCTTTTTTATTATT
ND_tnt.FRS9_colamp_a_m1	FRS9	Solyc01g005060	1946	1975	+	-17.3366	5.9e-05	0.011	TTTTCACTTTTTGTTTTTTATAAAAAAAAA
ABI3VP1_tnt.VRN1_col_a_m1	VRN1	Solyc04g080130	1637	1665	+	-17.3284	7.87e-05	0.0034	TAAATATTTTTTAATCTTCTTTTACCACT
ABI3VP1_tnt.VRN1_col_a_m1	VRN1	Solyc04g008500	2769	2797	+	-17.3284	7.87e-05	0.0034	ATTTATTTTCCTTCATTTTTGTTATTAAT
ND_tnt.FRS9_colamp_a_m1	FRS9	Solyc01g099340	2092	2121	+	-17.3267	5.89e-05	0.011	TTGAATTTGAACGAATTAAAATTAATTGAG
ABI3VP1_tnt.VRN1_col_a_m1	VRN1	Solyc06g075250	30	58	+	-17.3134	7.85e-05	0.0034	TGATAGAATTATTTTATTTATTTATCTAT
ABI3VP1_tnt.VRN1_col_a_m1	VRN1	Solyc05g054030	1583	1611	+	-17.3134	7.85e-05	0.0034	AAGATCGAACTCTTATTTTTATTTTGGTA
ABI3VP1_tnt.VRN1_col_a_m1	VRN1	Solyc04g008500	2754	2782	+	-17.3134	7.85e-05	0.0034	TTCTTATTTTAGTTAATTTATTTTCCTTC
ABI3VP1_tnt.VRN1_col_a_m1	VRN1	Solyc02g085580	259	287	-	-17.2985	7.82e-05	0.0034	ATTCATTTAATTTTTTTTATGTTATGACG
ABI3VP1_tnt.VRN1_col_a_m1	VRN1	Solyc10g084180	1264	1292	+	-17.2985	7.82e-05	0.0034	CAAGAGTAATTTCTTTTTGGTTTGTAAAA
ABI3VP1_tnt.VRN1_col_a_m1	VRN1	Solyc03g098070	2592	2620	+	-17.2985	7.82e-05	0.0034	ACCCTTTTTTTTAAAATTTTTTTCTTCAA
ABI3VP1_tnt.VRN1_col_a_m1	VRN1	Solyc10g084180	1723	1751	+	-17.2836	7.8e-05	0.0034	TCCTAGTTGGTTGTTTTTTATGTTTTAAT
ABI3VP1_tnt.VRN1_col_a_m1	VRN1	Solyc04g008500	2635	2663	-	-17.2836	7.8e-05	0.0034	TTTTTTTTTTGTGTGTGTTTTTCTCTCTC
ABI3VP1_tnt.VRN1_col_a_m1	VRN1	Solyc09g074780	589	617	+	-17.2687	7.78e-05	0.00339	AAAATACTTCTTTCGTTTTATTTTCTCCA
ABI3VP1_tnt.VRN1_col_a_m1	VRN1	Solyc09g007550	767	795	-	-17.2687	7.78e-05	0.00339	CAATGATGTTTGACTTTTTTTTTTCAAAC
ABI3VP1_tnt.VRN1_col_a_m1	VRN1	Solyc08g063040	2098	2126	+	-17.2687	7.78e-05	0.00339	TTTATGTGACATTTTTTTCTCTTTTAGTC
ABI3VP1_tnt.VRN1_col_a_m1	VRN1	Solyc06g062670	2909	2937	+	-17.2687	7.78e-05	0.00339	AGGTTTTTTATTTGTTTTGTCTTAATTAG
ND_tnt.FRS9_colamp_a_m1	FRS9	Solyc02g062940	1505	1534	-	-17.2574	5.8e-05	0.0109	ATTAAAATTTTTATAATTTAATTTTAAAAA
ND_tnt.FRS9_colamp_a_m1	FRS9	Solyc10g084180	937	966	+	-17.2475	5.79e-05	0.0109	TTCAATTCGATTAAAGTAAAATAAATTTAA
ND_tnt.FRS9_colamp_a_m1	FRS9	Solyc09g074780	1564	1593	-	-17.2475	5.79e-05	0.0109	TTTAAAATTTATCAATTTAATTCTTAAGAT
ABI3VP1_tnt.VRN1_col_a_m1	VRN1	Solyc09g007550	2659	2687	+	-17.2388	7.73e-05	0.00338	TTTTATAGTCTCTTTTTGGTGTTTTCTTT
ABI3VP1_tnt.VRN1_col_a_m1	VRN1	Solyc04g008500	2645	2673	-	-17.2239	7.71e-05	0.00338	ATATGAACTATTTTTTTTTTGTGTGTGTT
ABI3VP1_tnt.VRN1_col_a_m1	VRN1	Solyc07g053570	1470	1498	-	-17.209	7.69e-05	0.00337	TTCTCACCTTTTTTGAACTTTTCTTTTGG
ABI3VP1_tnt.VRN1_col_a_m1	VRN1	Solyc01g099340	2138	2166	+	-17.209	7.69e-05	0.00337	CCATTTAATCTTTATCTAGTTTTATTTTT
ABI3VP1_tnt.VRN1_col_a_m1	VRN1	Solyc07g053570	520	548	-	-17.194	7.67e-05	0.00337	AAATCACTAATAAGAATTTTTTTTTGAAG
MYBrelated_tnt.AT4G12670_col_a_m1	AT4G12670	Solyc02g062940	464	492	+	-17.1798	8.41e-05	0.264	CAAAAGCTAGAACCCTAACTTTTATTGTC
ABI3VP1_tnt.VRN1_col_a_m1	VRN1	Solyc09g007550	2651	2679	+	-17.1791	7.65e-05	0.00336	CTTTTTACTTTTATAGTCTCTTTTTGGTG
ABI3VP1_tnt.VRN1_col_a_m1	VRN1	Solyc02g085580	2608	2636	+	-17.1642	7.62e-05	0.00335	ACTATGATTTTTATTTTTCATTTGATTAA
ABI3VP1_tnt.VRN1_col_a_m1	VRN1	Solyc09g007550	2973	3001	-	-17.1642	7.62e-05	0.00335	AAAATGGGGTTTTTGTTTTAGCTTTGTTG
ABI3VP1_tnt.VRN1_col_a_m1	VRN1	Solyc06g075250	263	291	-	-17.1493	7.6e-05	0.00335	ATCATCAAATTTATAATTATTTTTTTATT
ABI3VP1_tnt.VRN1_col_a_m1	VRN1	Solyc05g054030	295	323	-	-17.1493	7.6e-05	0.00335	TATTTTATTTTATTTATTTTGGTAGTTGG
ABI3VP1_tnt.VRN1_col_a_m1	VRN1	Solyc01g005060	2337	2365	-	-17.1493	7.6e-05	0.00335	TTTTATTTATTTCTTTTGCTTTTGATAAT
ABI3VP1_tnt.VRN1_col_a_m1	VRN1	Solyc06g075250	2690	2718	-	-17.1493	7.6e-05	0.00335	TAATTTTCTCTCTCTATTTTATTCCTTAT
ABI3VP1_tnt.VRN1_col_a_m1	VRN1	Solyc10g084180	2742	2770	-	-17.1493	7.6e-05	0.00335	TTTCTTGGGAATTTTTTTTGTTTGATTTC
ABI3VP1_tnt.VRN1_col_a_m1	VRN1	Solyc01g099340	2778	2806	+	-17.1493	7.6e-05	0.00335	GTTTACCAAATTATAATTATTTTTTTGGG
ND_tnt.FRS9_colamp_a_m1	FRS9	Solyc02g062940	2334	2363	-	-17.1485	5.67e-05	0.0108	TATTATCTTATTCATAAAAAAATAATTAAA
ABI3VP1_tnt.VRN1_col_a_m1	VRN1	Solyc09g074780	1776	1804	+	-17.1343	7.58e-05	0.00335	TAATAATTTATTTTGATTATTTGTTCTAG
ND_tnt.FRS9_colamp_a_m1	FRS9	Solyc10g084180	602	631	-	-17.1287	5.65e-05	0.0108	TTTAATAAGTTTCTAATATAAATATAAAAC
ABI3VP1_tnt.VRN1_col_a_m1	VRN1	Solyc01g099340	589	617	-	-17.1194	7.56e-05	0.00335	AACAATCACCTCTTATTTTTTTATTTTTT
ABI3VP1_tnt.VRN1_col_a_m1	VRN1	Solyc06g072360	1341	1369	+	-17.1194	7.56e-05	0.00335	GATATATTTTTTTCTTTTGGTCTATTCCA
ABI3VP1_tnt.VRN1_col_a_m1	VRN1	Solyc01g005060	1623	1651	+	-17.1194	7.56e-05	0.00335	TGTTATATTATATGTTTTTTATTATAGCA
ND_tnt.FRS9_colamp_a_m1	FRS9	Solyc11g069240	2099	2128	-	-17.1089	5.63e-05	0.0108	TGTGTTGCTTTCAATATATATATAAAATAA
ABI3VP1_tnt.VRN1_col_a_m1	VRN1	Solyc02g085580	552	580	-	-17.1045	7.54e-05	0.00334	TTTGACTAGATAGTTTTTTTTTCCTTTTC
ABI3VP1_tnt.VRN1_col_a_m1	VRN1	Solyc09g007550	2640	2668	+	-17.1045	7.54e-05	0.00334	GAAAATATTCTCTTTTTACTTTTATAGTC
ND_tnt.FRS9_colamp_a_m1	FRS9	Solyc07g053570	3001	3030	-	-17.099	5.61e-05	0.0108	TTAGATGAGATTCAATTCAATCTACAAAAA
ABI3VP1_tnt.VRN1_col_a_m1	VRN1	Solyc04g008500	1750	1778	-	-17.0597	7.47e-05	0.00332	TAAAGTTATATTTGTACATGTTTTTTATG
ABI3VP1_tnt.VRN1_col_a_m1	VRN1	Solyc02g085580	2393	2421	+	-17.0597	7.47e-05	0.00332	AAGTAATTTAGTTAATTATATTTTTTATT
ND_tnt.FRS9_colamp_a_m1	FRS9	Solyc04g008500	62	91	+	-17.0594	5.57e-05	0.0108	TTGACTACTATCTAAGTTATAATATATAAA
ND_tnt.FRS9_colamp_a_m1	FRS9	Solyc11g069240	2811	2840	+	-17.0396	5.54e-05	0.0108	TTGTTTGTTTTTGTTTTAATAACATTGTAC
ABI3VP1_tnt.VRN1_col_a_m1	VRN1	Solyc06g062670	712	740	-	-17.0299	7.43e-05	0.00331	ATTGAGCTTCTTTTTTCTTGTTCAGTAGA
ABI3VP1_tnt.VRN1_col_a_m1	VRN1	Solyc02g085580	1385	1413	+	-17.0299	7.43e-05	0.00331	AAACCTAAATGCTCTCTCTTTTTTGTATT
ABI3VP1_tnt.VRN1_col_a_m1	VRN1	Solyc06g072360	1604	1632	+	-17.0299	7.43e-05	0.00331	TATTTTTATTTTTATTTTCATCATCTAAA
ABI3VP1_tnt.VRN1_col_a_m1	VRN1	Solyc09g065670	2616	2644	+	-17.0299	7.43e-05	0.00331	TTCTTTCTATTTTTATTTTTAATCTCTAT
ABI3VP1_tnt.VRN1_col_a_m1	VRN1	Solyc11g069240	2938	2966	+	-17.0299	7.43e-05	0.00331	AAATCGAACTTCTTCTTTTTTCTTTTTGG
ND_tnt.FRS9_colamp_a_m1	FRS9	Solyc01g099340	569	598	+	-17.0297	5.53e-05	0.0108	CAAACTTTTTGTAATTTTAAAAAAAATAAA
ND_tnt.FRS9_colamp_a_m1	FRS9	Solyc11g069240	2338	2367	-	-17.0297	5.53e-05	0.0108	TAAGTTAATAATATATTTTATTTATAAATA
ABI3VP1_tnt.VRN1_col_a_m1	VRN1	Solyc02g085580	157	185	+	-17.0149	7.41e-05	0.00331	TTTTATAAATGTTTTTGTTATTTTCTCTA
ABI3VP1_tnt.VRN1_col_a_m1	VRN1	Solyc11g069240	2697	2725	+	-17.0149	7.41e-05	0.00331	TATAATTATCATATTTTATTTTTTGCTTC
ND_tnt.FRS9_colamp_a_m1	FRS9	Solyc08g063040	2732	2761	+	-17.0099	5.51e-05	0.0108	TTTCTTATGTATGGCTTTTATTGAATATAA
ABI3VP1_tnt.VRN1_col_a_m1	VRN1	Solyc05g054030	1543	1571	-	-17	7.39e-05	0.0033	CTTTATAATTTTGTATTTTGATTTATTTA
ABI3VP1_tnt.VRN1_col_a_m1	VRN1	Solyc01g005060	2925	2953	+	-17	7.39e-05	0.0033	AATTCATCTTCTTTTTATTTACTTTTTTC
ND_tnt.FRS9_colamp_a_m1	FRS9	Solyc02g062940	1628	1657	-	-17	5.5e-05	0.0108	TTAGATCACATTAATTTGATGTTTTAAATA
ND_tnt.FRS9_colamp_a_m1	FRS9	Solyc02g085580	2258	2287	+	-16.9901	5.49e-05	0.0108	TTAAATTTAATTTATTTAGTTATTTTAACA
ABI3VP1_tnt.VRN1_col_a_m1	VRN1	Solyc06g062670	1906	1934	+	-16.9851	7.37e-05	0.0033	TTTGAATATCTAATTTTTTGATTTTAAAC
ND_tnt.FRS9_colamp_a_m1	FRS9	Solyc04g080130	2489	2518	-	-16.9703	5.46e-05	0.0108	TTGAAATTTGTTAGTTTAATTTATAAGTTA
ABI3VP1_tnt.VRN1_col_a_m1	VRN1	Solyc10g084180	112	140	+	-16.9701	7.35e-05	0.00329	TTACTATTATTATTATTATTATTATTATT
ABI3VP1_tnt.VRN1_col_a_m1	VRN1	Solyc06g075250	264	292	-	-16.9552	7.32e-05	0.00329	TATCATCAAATTTATAATTATTTTTTTAT
ABI3VP1_tnt.VRN1_col_a_m1	VRN1	Solyc09g074780	1777	1805	+	-16.9552	7.32e-05	0.00329	AATAATTTATTTTGATTATTTGTTCTAGT
ABI3VP1_tnt.VRN1_col_a_m1	VRN1	Solyc09g065670	2924	2952	-	-16.9552	7.32e-05	0.00329	TGATATATTTGTTTGTTCCTTATATCTTC
SRS_tnt.SRS7_colamp_a_m1	SRS7	Solyc04g008500	2960	2989	-	-16.9438	6.98e-05	0.226	ATCTATAAAATAAAAACAAAAAATAAAAAT
ABI3VP1_tnt.VRN1_col_a_m1	VRN1	Solyc04g008500	2450	2478	-	-16.9403	7.3e-05	0.00328	TCTTTTAATCTCTATTATTTTTCTCTTTT
ABI3VP1_tnt.VRN1_col_a_m1	VRN1	Solyc09g065670	146	174	-	-16.9254	7.28e-05	0.00328	ATTGATGTAATTATTTTTTTTCATATTTA
ABI3VP1_tnt.VRN1_col_a_m1	VRN1	Solyc01g005060	978	1006	+	-16.9254	7.28e-05	0.00328	TTTCTATTTTTCAATACTTATATTTTATT
ABI3VP1_tnt.VRN1_col_a_m1	VRN1	Solyc01g005060	1475	1503	+	-16.9254	7.28e-05	0.00328	TTTGTTTCGTGTTTCACTTTTTTGCATGT
MYBrelated_tnt.AT4G12670_col_a_m1	AT4G12670	Solyc02g062940	1507	1535	+	-16.9213	7.96e-05	0.264	TTTAAAATTAAATTATAAAAATTTTAATT
ABI3VP1_tnt.VRN1_col_a_m1	VRN1	Solyc09g007550	304	332	+	-16.9104	7.26e-05	0.00328	TTATAGAGTTGTGATACTTTTTTATGTAA
ABI3VP1_tnt.VRN1_col_a_m1	VRN1	Solyc01g099340	2619	2647	-	-16.9104	7.26e-05	0.00328	TTAGTAAATAGTAGTATTTTTATTTTATT
ND_tnt.FRS9_colamp_a_m1	FRS9	Solyc08g063040	875	904	-	-16.901	5.39e-05	0.0108	TTAATTATCAGTAGCTCAGTACTATTTCTA
ND_tnt.FRS9_colamp_a_m1	FRS9	Solyc06g062670	187	216	+	-16.8812	5.36e-05	0.0108	TAGAGTATTAATCAAGTTTAATAATAGCCA
ABI3VP1_tnt.VRN1_col_a_m1	VRN1	Solyc04g008500	2643	2671	-	-16.8806	7.22e-05	0.00326	ATGAACTATTTTTTTTTTGTGTGTGTTTT
ABI3VP1_tnt.VRN1_col_a_m1	VRN1	Solyc08g063040	2714	2742	+	-16.8657	7.2e-05	0.00326	TTGCTTGGTTTCATTTGTTTTCTTATGTA
ND_tnt.FRS9_colamp_a_m1	FRS9	Solyc03g098070	279	308	+	-16.8614	5.34e-05	0.0108	CAAAATATTGCTCTTTTTTTTTAAAAGAAA
ABI3VP1_tnt.VRN1_col_a_m1	VRN1	Solyc01g005060	982	1010	+	-16.8507	7.18e-05	0.00325	TATTTTTCAATACTTATATTTTATTTTTC
ABI3VP1_tnt.VRN1_col_a_m1	VRN1	Solyc08g063040	1621	1649	+	-16.8507	7.18e-05	0.00325	TAATTATTATTCGTGAGTTTTTATTTTTA
ABI3VP1_tnt.VRN1_col_a_m1	VRN1	Solyc06g072360	2023	2051	+	-16.8507	7.18e-05	0.00325	ATTTAATTATTATTATTATTATTATTATT
ABI3VP1_tnt.VRN1_col_a_m1	VRN1	Solyc02g085580	2044	2072	-	-16.8507	7.18e-05	0.00325	TTATTTTTTTTAAAGTAATTTTTTTGGAC
ABI3VP1_tnt.VRN1_col_a_m1	VRN1	Solyc04g008500	2620	2648	-	-16.8507	7.18e-05	0.00325	TGTTTTTCTCTCTCTTTTTCTCCTTTTAA
MYBrelated_tnt.AT4G12670_col_a_m1	AT4G12670	Solyc04g080130	1599	1627	-	-16.8427	7.83e-05	0.264	TTAAACATGACATGATATAATTATAATTT
ABI3VP1_tnt.VRN1_col_a_m1	VRN1	Solyc06g072360	1585	1613	+	-16.8358	7.16e-05	0.00325	ATGCTCATCATTTTATTTTTATTTTTATT
ABI3VP1_tnt.VRN1_col_a_m1	VRN1	Solyc09g007550	2592	2620	+	-16.8358	7.16e-05	0.00325	TGTGTGTGTTTTTTTAATTATTATTATTA
ABI3VP1_tnt.VRN1_col_a_m1	VRN1	Solyc09g007550	768	796	-	-16.8209	7.14e-05	0.00325	CCAATGATGTTTGACTTTTTTTTTTCAAA
ABI3VP1_tnt.VRN1_col_a_m1	VRN1	Solyc01g005060	1379	1407	+	-16.8209	7.14e-05	0.00325	TACCTTTATTTTTGTTATTTTGTTATATT
MYBrelated_tnt.AT4G12670_col_a_m1	AT4G12670	Solyc09g074780	550	578	-	-16.8202	7.8e-05	0.264	GTAATCCCGAAATTAAAACCCTATTATTT
ABI3VP1_tnt.VRN1_col_a_m1	VRN1	Solyc09g074780	1387	1415	-	-16.806	7.12e-05	0.00324	AAATTACTTCTAAATTTATTTTTTCTAAA
ND_tnt.FRS9_colamp_a_m1	FRS9	Solyc09g065670	1239	1268	-	-16.7921	5.26e-05	0.0108	TAAGATAATTTTTTTTTAAAGTATCGGAAA
ND_tnt.FRS9_colamp_a_m1	FRS9	Solyc09g074780	2450	2479	+	-16.7921	5.26e-05	0.0108	TCAAATAGTTATATATAAAAAAAAAAAAAA
ABI3VP1_tnt.VRN1_col_a_m1	VRN1	Solyc01g099340	12	40	+	-16.791	7.1e-05	0.00324	AAATTAAAACTATTTTTTTATTATTGTAA
ABI3VP1_tnt.VRN1_col_a_m1	VRN1	Solyc06g062670	1434	1462	+	-16.7761	7.08e-05	0.00323	GATACTATATGTTGAATTTTTTTAGCTAT
ABI3VP1_tnt.VRN1_col_a_m1	VRN1	Solyc06g062670	2600	2628	-	-16.7761	7.08e-05	0.00323	ACTTTCTGTCTTTTCTTTTGTTCTCTTCT
MYBrelated_tnt.AT4G12670_col_a_m1	AT4G12670	Solyc10g084180	824	852	+	-16.764	7.7e-05	0.264	TATAAAACTAGAACAAATAACCTATATCA
ABI3VP1_tnt.VRN1_col_a_m1	VRN1	Solyc06g062670	1033	1061	+	-16.7612	7.06e-05	0.00323	AAAGAATGGTTTATTTTCATTTTTATGTT
ABI3VP1_tnt.VRN1_col_a_m1	VRN1	Solyc04g080130	2140	2168	+	-16.7612	7.06e-05	0.00323	TAATGATTTTGAATTTTTATTTATTGTTA
ABI3VP1_tnt.VRN1_col_a_m1	VRN1	Solyc09g074780	2626	2654	+	-16.7612	7.06e-05	0.00323	GATTATTTTATTTCATTTTTTATACCAGA
ND_tnt.FRS9_colamp_a_m1	FRS9	Solyc10g084180	617	646	+	-16.7525	5.22e-05	0.0108	TAGAAACTTATTAAAGTTTATGTATATTAA
ND_tnt.FRS9_colamp_a_m1	FRS9	Solyc02g085580	1748	1777	+	-16.7426	5.21e-05	0.0108	AAGGCTACTGATCATTGAAAATTAATAGAG
ABI3VP1_tnt.VRN1_col_a_m1	VRN1	Solyc04g008500	307	335	+	-16.7313	7.01e-05	0.00322	AGTTAAATTTATATATTTTGTTTATGATG
ABI3VP1_tnt.VRN1_col_a_m1	VRN1	Solyc01g005060	1388	1416	+	-16.7313	7.01e-05	0.00322	TTTTGTTATTTTGTTATATTTTTCATTGC
ABI3VP1_tnt.VRN1_col_a_m1	VRN1	Solyc02g085580	720	748	+	-16.7164	6.99e-05	0.00321	AGTGAGAATTTACTATTTTGTTTGTATTT
ABI3VP1_tnt.VRN1_col_a_m1	VRN1	Solyc09g007550	1641	1669	-	-16.7015	6.97e-05	0.0032	TAGGTTAATTTTTTTAATTATTATTTGAA
ABI3VP1_tnt.VRN1_col_a_m1	VRN1	Solyc06g075250	2566	2594	-	-16.7015	6.97e-05	0.0032	TTTGTCCGATTTTAATTTGATTTTGAGTT
ABI3VP1_tnt.VRN1_col_a_m1	VRN1	Solyc08g063040	684	712	-	-16.6866	6.95e-05	0.0032	TTCCCTCTAAATATTTTTTAATTTTTTTC
ABI3VP1_tnt.VRN1_col_a_m1	VRN1	Solyc05g054030	736	764	-	-16.6866	6.95e-05	0.0032	GATTCGATTATTTTAATTTTCTTATATTA
ND_tnt.FRS9_colamp_a_m1	FRS9	Solyc06g062670	1904	1933	-	-16.6832	5.14e-05	0.0108	TTTAAAATCAAAAAATTAGATATTCAAAAA
ABI3VP1_tnt.VRN1_col_a_m1	VRN1	Solyc09g065670	617	645	-	-16.6716	6.93e-05	0.0032	TCTTTACAATATTGTGTTTTTCTTTTTCA
ABI3VP1_tnt.VRN1_col_a_m1	VRN1	Solyc02g085580	952	980	-	-16.6567	6.91e-05	0.00319	AAATTTGGTGTTGTAATCTTTCTTTGGTC
ABI3VP1_tnt.VRN1_col_a_m1	VRN1	Solyc01g005060	1936	1964	+	-16.6567	6.91e-05	0.00319	CACTTTCAACTTTTCACTTTTTGTTTTTT
SRS_tnt.SRS7_colamp_a_m1	SRS7	Solyc03g098070	831	860	+	-16.6517	6.55e-05	0.226	TCCTATAAAATGACCAAAACACCCTTGAAC
ABI3VP1_tnt.VRN1_col_a_m1	VRN1	Solyc01g099340	978	1006	-	-16.6418	6.89e-05	0.00319	CAAGTCTTTTTTTGTCTTTCTCTCTTTCT
ABI3VP1_tnt.VRN1_col_a_m1	VRN1	Solyc09g065670	2110	2138	-	-16.6418	6.89e-05	0.00319	GTTTCAACATATTTTTTCTGCTTTTTTTT
ABI3VP1_tnt.VRN1_col_a_m1	VRN1	Solyc09g065670	2422	2450	-	-16.6418	6.89e-05	0.00319	AGCCTCTCTCTTTTTTTCGATTTACGTGG
ABI3VP1_tnt.VRN1_col_a_m1	VRN1	Solyc08g063040	2011	2039	+	-16.6269	6.87e-05	0.00318	GTTTTACAATTTCTCCTTTATTTATTTAA
ABI3VP1_tnt.VRN1_col_a_m1	VRN1	Solyc11g069240	484	512	-	-16.6119	6.85e-05	0.00318	TACCCTTTCATTTCATTTTTTTTAGGTAA
ABI3VP1_tnt.VRN1_col_a_m1	VRN1	Solyc01g099340	2408	2436	+	-16.6119	6.85e-05	0.00318	TAAGAGCTTTTTCTAATTTTTATATCTAA
BBRBPC_tnt.BPC5_col_a_m1	BPC5	Solyc06g062670	2650	2679	+	-16.5854	2.27e-07	0.00113	AGAAAGAGAGAGAGAGAGGATTACAGTCTC
ND_tnt.FRS9_colamp_a_m1	FRS9	Solyc11g069240	708	737	+	-16.5842	5.04e-05	0.0106	TAAATATTTTTTTATTTATAATTAAAGATC
ABI3VP1_tnt.VRN1_col_a_m1	VRN1	Solyc01g099340	43	71	+	-16.5821	6.82e-05	0.00316	AATTTAGTATTTATATTTGTAATTTTTTT
ABI3VP1_tnt.VRN1_col_a_m1	VRN1	Solyc06g075250	262	290	-	-16.5821	6.82e-05	0.00316	TCATCAAATTTATAATTATTTTTTTATTA
ABI3VP1_tnt.VRN1_col_a_m1	VRN1	Solyc06g075250	1819	1847	+	-16.5821	6.82e-05	0.00316	TATTAAATAATTAATTTTTATTTTATATC
ABI3VP1_tnt.VRN1_col_a_m1	VRN1	Solyc07g053570	66	94	+	-16.5672	6.8e-05	0.00316	CATTTTTTTCTTTTTTTTTACATTCATCA
ABI3VP1_tnt.VRN1_col_a_m1	VRN1	Solyc01g099340	1080	1108	-	-16.5672	6.8e-05	0.00316	TTGTATCTAATTTCTCTCTTTCTCGTTTT
ABI3VP1_tnt.VRN1_col_a_m1	VRN1	Solyc04g080130	1219	1247	-	-16.5672	6.8e-05	0.00316	ATTTATGTGTTATTTTTTATTTTCGAGAA
BBRBPC_tnt.BPC5_col_a_m1	BPC5	Solyc06g062670	2644	2673	+	-16.561	2.26e-07	0.00113	TGTGGGAGAAAGAGAGAGAGAGAGGATTAC
ND_tnt.FRS9_colamp_a_m1	FRS9	Solyc08g063040	2657	2686	+	-16.5446	5e-05	0.0105	TTAATTAATATTCCTTTTTTATTATTATCT
ABI3VP1_tnt.VRN1_col_a_m1	VRN1	Solyc10g084180	30	58	-	-16.5373	6.76e-05	0.00315	ACTATTTTTTTTTTCATTTTTATACATGA
ABI3VP1_tnt.VRN1_col_a_m1	VRN1	Solyc06g072360	1173	1201	-	-16.5373	6.76e-05	0.00315	AAGAATGGAATTATTTTTCTTTTATAATG
ABI3VP1_tnt.VRN1_col_a_m1	VRN1	Solyc01g005060	1898	1926	+	-16.5373	6.76e-05	0.00315	GGTCAATGGAATTTTATTTTTATTTTTTT
ABI3VP1_tnt.VRN1_col_a_m1	VRN1	Solyc05g054030	364	392	+	-16.5224	6.74e-05	0.00315	TAGATTTTTTTTTATATTTAATATTTATA
ABI3VP1_tnt.VRN1_col_a_m1	VRN1	Solyc01g099340	579	607	-	-16.5224	6.74e-05	0.00315	TCTTATTTTTTTATTTTTTTTAAAATTAC
ND_tnt.FRS9_colamp_a_m1	FRS9	Solyc01g005060	2121	2150	+	-16.5149	4.97e-05	0.0105	TCTAATTTTATTTTTTTTAAGAATTTAGAA
ABI3VP1_tnt.VRN1_col_a_m1	VRN1	Solyc10g084180	273	301	+	-16.5075	6.72e-05	0.00315	CAATCATATATAAATTTTTCTTTTTCTTT
SRS_tnt.SRS7_colamp_a_m1	SRS7	Solyc01g005060	1705	1734	-	-16.5056	6.35e-05	0.226	CACCATAAACTAAACATAAAAACTATTGTT
ABI3VP1_tnt.VRN1_col_a_m1	VRN1	Solyc01g005060	2534	2562	-	-16.4478	6.64e-05	0.00311	TTTAAATTTATGATTATTATTTTTTTAAA
ABI3VP1_tnt.VRN1_col_a_m1	VRN1	Solyc08g063040	2971	2999	+	-16.4328	6.62e-05	0.00311	CTACTCTACTTTTGCTTTTATTTTTTATG
ABI3VP1_tnt.VRN1_col_a_m1	VRN1	Solyc10g084180	115	143	+	-16.4179	6.6e-05	0.0031	CTATTATTATTATTATTATTATTATTATT
ND_tnt.FRS9_colamp_a_m1	FRS9	Solyc11g069240	506	535	+	-16.4059	4.85e-05	0.0103	AAGGGTATATTAGGATTATAAGAAATGAAA
ABI3VP1_tnt.VRN1_col_a_m1	VRN1	Solyc05g054030	10	38	-	-16.403	6.58e-05	0.00309	AATTAGTTGTTTAGTTTCTCTTTATATAT
ABI3VP1_tnt.VRN1_col_a_m1	VRN1	Solyc09g007550	391	419	-	-16.403	6.58e-05	0.00309	TACTTATTATATTTTCATTTTTTTGATAG
ABI3VP1_tnt.VRN1_col_a_m1	VRN1	Solyc09g007550	1526	1554	-	-16.403	6.58e-05	0.00309	AGAGCTCTGTGTCATTTTGTATTTTTTCG
ABI3VP1_tnt.VRN1_col_a_m1	VRN1	Solyc04g008500	2452	2480	-	-16.403	6.58e-05	0.00309	TTTCTTTTAATCTCTATTATTTTTCTCTT
ND_tnt.FRS9_colamp_a_m1	FRS9	Solyc10g084180	1643	1672	-	-16.396	4.84e-05	0.0103	TTAAATTTTGTTGTACGTAGAATAAAGAAA
ABI3VP1_tnt.VRN1_col_a_m1	VRN1	Solyc01g005060	1381	1409	+	-16.3881	6.56e-05	0.00309	CCTTTATTTTTGTTATTTTGTTATATTTT
ABI3VP1_tnt.VRN1_col_a_m1	VRN1	Solyc02g085580	1289	1317	+	-16.3731	6.54e-05	0.00309	AAATTCTTTTTTTTATGGCTTTTGTTTGC
ABI3VP1_tnt.VRN1_col_a_m1	VRN1	Solyc02g085580	2046	2074	-	-16.3731	6.54e-05	0.00309	ATTTATTTTTTTTAAAGTAATTTTTTTGG
ABI3VP1_tnt.VRN1_col_a_m1	VRN1	Solyc02g062940	98	126	+	-16.3582	6.53e-05	0.00308	GATTTTAATTTTTTGTCTGATATTTATTT
ABI3VP1_tnt.VRN1_col_a_m1	VRN1	Solyc01g099340	980	1008	-	-16.3582	6.53e-05	0.00308	GTCAAGTCTTTTTTTGTCTTTCTCTCTTT
ABI3VP1_tnt.VRN1_col_a_m1	VRN1	Solyc02g085580	2637	2665	+	-16.3433	6.51e-05	0.00308	TTTTCTGTTCTGTTTTATTATTTTATTTT
ABI3VP1_tnt.VRN1_col_a_m1	VRN1	Solyc06g062670	2908	2936	+	-16.3433	6.51e-05	0.00308	TAGGTTTTTTATTTGTTTTGTCTTAATTA
ABI3VP1_tnt.VRN1_col_a_m1	VRN1	Solyc06g072360	1206	1234	-	-16.3284	6.49e-05	0.00308	TCTTCTTGCCTTTTTTACTCTTTTTTTTT
ABI3VP1_tnt.VRN1_col_a_m1	VRN1	Solyc06g072360	2207	2235	+	-16.3284	6.49e-05	0.00308	ACTTTTTCCTTCTTTTTTTTTTAATAAAA
MYBrelated_tnt.AT4G12670_col_a_m1	AT4G12670	Solyc01g099340	2821	2849	+	-16.3258	7.02e-05	0.264	CCACCCCCAAAAAATAAAAAATAAAATCT
ND_tnt.FRS9_colamp_a_m1	FRS9	Solyc03g098070	1751	1780	-	-16.297	4.74e-05	0.0102	GTTATTACTATTAGTTCGAATTGAAGACGA
ABI3VP1_tnt.VRN1_col_a_m1	VRN1	Solyc02g062940	2325	2353	+	-16.2836	6.43e-05	0.00305	ATATATATATTTAATTATTTTTTTATGAA
ABI3VP1_tnt.VRN1_col_a_m1	VRN1	Solyc01g005060	2536	2564	-	-16.2836	6.43e-05	0.00305	ATTTTAAATTTATGATTATTATTTTTTTA
ND_tnt.FRS9_colamp_a_m1	FRS9	Solyc06g072360	1673	1702	-	-16.2772	4.72e-05	0.0102	TAGTTTTTTTTTAAAAATAAATTATGGAAA
ABI3VP1_tnt.VRN1_col_a_m1	VRN1	Solyc01g099340	2614	2642	-	-16.2687	6.41e-05	0.00305	AAATAGTAGTATTTTTATTTTATTTTTTG
ND_tnt.FRS9_colamp_a_m1	FRS9	Solyc09g065670	2678	2707	+	-16.2574	4.7e-05	0.0102	TTTTATTTTTTTTACTCTAAGAAATTATAA
ABI3VP1_tnt.VRN1_col_a_m1	VRN1	Solyc02g085580	159	187	+	-16.2537	6.39e-05	0.00304	TTATAAATGTTTTTGTTATTTTCTCTAAT
ABI3VP1_tnt.VRN1_col_a_m1	VRN1	Solyc11g069240	2939	2967	+	-16.2537	6.39e-05	0.00304	AATCGAACTTCTTCTTTTTTCTTTTTGGT
ABI3VP1_tnt.VRN1_col_a_m1	VRN1	Solyc11g069240	2701	2729	+	-16.2388	6.38e-05	0.00304	ATTATCATATTTTATTTTTTGCTTCTACT
ND_tnt.FRS9_colamp_a_m1	FRS9	Solyc10g084180	1326	1355	+	-16.2277	4.67e-05	0.0102	TGTCACAGTTTTCTTTTTAAAAAATTATAA
ABI3VP1_tnt.VRN1_col_a_m1	VRN1	Solyc02g085580	148	176	+	-16.2239	6.36e-05	0.00303	TTTTGTGTTTTTTATAAATGTTTTTGTTA
ABI3VP1_tnt.VRN1_col_a_m1	VRN1	Solyc05g054030	1544	1572	-	-16.2239	6.36e-05	0.00303	ACTTTATAATTTTGTATTTTGATTTATTT
ABI3VP1_tnt.VRN1_col_a_m1	VRN1	Solyc02g085580	1697	1725	+	-16.2239	6.36e-05	0.00303	ATTTGCATTTTTACATTCTATCTTTTGGA
ABI3VP1_tnt.VRN1_col_a_m1	VRN1	Solyc09g065670	2982	3010	+	-16.2239	6.36e-05	0.00303	AAGAATCAACTAGTGTTTTTTCTTCTATG
ND_tnt.FRS9_colamp_a_m1	FRS9	Solyc10g084180	1447	1476	-	-16.2178	4.66e-05	0.0102	TTGAATATTTTAAATAAAAATTTTAGATAT
ND_tnt.FRS9_colamp_a_m1	FRS9	Solyc04g080130	2139	2168	+	-16.2178	4.66e-05	0.0102	ATAATGATTTTGAATTTTTATTTATTGTTA
ABI3VP1_tnt.VRN1_col_a_m1	VRN1	Solyc07g053570	974	1002	+	-16.209	6.34e-05	0.00303	AAGAAGCTTAATTTATTTATTTTTTTTAA
ND_tnt.FRS9_colamp_a_m1	FRS9	Solyc06g075250	561	590	+	-16.2079	4.65e-05	0.0102	TGTGATATAAAACATTTTAAGTTTTCAAAA
ABI3VP1_tnt.VRN1_col_a_m1	VRN1	Solyc06g075250	44	72	+	-16.1791	6.3e-05	0.00302	TATTTATTTATCTATCTATCTTTTTTTAA
ABI3VP1_tnt.VRN1_col_a_m1	VRN1	Solyc09g065670	145	173	-	-16.1642	6.28e-05	0.00301	TTGATGTAATTATTTTTTTTCATATTTAT
ABI3VP1_tnt.VRN1_col_a_m1	VRN1	Solyc05g054030	311	339	-	-16.1642	6.28e-05	0.00301	TATTATTATTATTATTTATTTTATTTTAT
ABI3VP1_tnt.VRN1_col_a_m1	VRN1	Solyc09g065670	2646	2674	+	-16.1642	6.28e-05	0.00301	TTTTATTTTTTTAATTATTATTATTGGCT
ABI3VP1_tnt.VRN1_col_a_m1	VRN1	Solyc09g007550	2653	2681	+	-16.1642	6.28e-05	0.00301	TTTTACTTTTATAGTCTCTTTTTGGTGTT
ABI3VP1_tnt.VRN1_col_a_m1	VRN1	Solyc02g062940	91	119	+	-16.1343	6.25e-05	0.00301	TTGATTTGATTTTAATTTTTTGTCTGATA
ABI3VP1_tnt.VRN1_col_a_m1	VRN1	Solyc09g074780	1935	1963	+	-16.1343	6.25e-05	0.00301	TATGATATATATTTTAATTATTTTTTATA
ABI3VP1_tnt.VRN1_col_a_m1	VRN1	Solyc09g065670	2600	2628	+	-16.1343	6.25e-05	0.00301	ATTCTTTAATTTCTTCTTCTTTCTATTTT
ABI3VP1_tnt.VRN1_col_a_m1	VRN1	Solyc01g005060	631	659	+	-16.1194	6.23e-05	0.00301	TATAATTTTGTATGTTTTTGTCTTGTACA
ABI3VP1_tnt.VRN1_col_a_m1	VRN1	Solyc09g065670	2633	2661	+	-16.1194	6.23e-05	0.00301	TTTAATCTCTATTTTTTATTTTTTTAATT
ABI3VP1_tnt.VRN1_col_a_m1	VRN1	Solyc11g069240	2747	2775	-	-16.1194	6.23e-05	0.00301	ATTTTCCTTTTTTCTAAGTTTTTGTTTGA
ND_tnt.FRS9_colamp_a_m1	FRS9	Solyc05g054030	393	422	+	-16.1188	4.57e-05	0.0102	TTAAGTCTGATTAAATTTAAATTTATATAT
ND_tnt.FRS9_colamp_a_m1	FRS9	Solyc05g054030	463	492	+	-16.1188	4.57e-05	0.0102	TTTTTTATTCACAAATTAGAAGTACAAAAA
ABI3VP1_tnt.VRN1_col_a_m1	VRN1	Solyc09g007550	1161	1189	-	-16.1045	6.21e-05	0.003	CAGATTTTATTTTATTATATTTTTTAATA
ABI3VP1_tnt.VRN1_col_a_m1	VRN1	Solyc09g065670	1281	1309	-	-16.0896	6.19e-05	0.003	ATCTTTAATTTTATTTTTTTTATCATTGT
ABI3VP1_tnt.VRN1_col_a_m1	VRN1	Solyc01g005060	2345	2373	-	-16.0896	6.19e-05	0.003	TGTGTTATTTTTATTTATTTCTTTTGCTT
ABI3VP1_tnt.VRN1_col_a_m1	VRN1	Solyc04g008500	2624	2652	-	-16.0896	6.19e-05	0.003	TGTGTGTTTTTCTCTCTCTTTTTCTCCTT
ABI3VP1_tnt.VRN1_col_a_m1	VRN1	Solyc09g007550	2747	2775	-	-16.0896	6.19e-05	0.003	AGACATTTTTTTTTTCTTGGCTTTGCTCA
ABI3VP1_tnt.VRN1_col_a_m1	VRN1	Solyc02g062940	1786	1814	-	-16.0597	6.16e-05	0.00299	ATAATTTAATTTTTAAATTGTCTATTTTA
ABI3VP1_tnt.VRN1_col_a_m1	VRN1	Solyc01g099340	2166	2194	+	-16.0597	6.16e-05	0.00299	TTTGTTTGTTATTTTATTATATTTTATTT
ND_tnt.FRS9_colamp_a_m1	FRS9	Solyc07g053570	2195	2224	-	-16.0594	4.51e-05	0.0102	TTTGATATCTCTTATTAATAATTTATAATA
ND_tnt.FRS9_colamp_a_m1	FRS9	Solyc10g084180	2730	2759	+	-16.0594	4.51e-05	0.0102	GTGTTTTCTTTTGAAATCAAACAAAAAAAA
ABI3VP1_tnt.VRN1_col_a_m1	VRN1	Solyc06g072360	1803	1831	+	-16.0448	6.14e-05	0.00299	TGAAAGTCTTTTTATATTTATTAATTTTA
ABI3VP1_tnt.VRN1_col_a_m1	VRN1	Solyc04g080130	2293	2321	+	-16.0299	6.12e-05	0.00298	TTAAAATATAGTTTTATATTTTTACTTCT
ABI3VP1_tnt.VRN1_col_a_m1	VRN1	Solyc01g099340	2661	2689	-	-16.0299	6.12e-05	0.00298	ATTTTGGAATTGCCATTTTGTTTTCTGTC
ND_tnt.FRS9_colamp_a_m1	FRS9	Solyc01g005060	1641	1670	-	-16.0297	4.48e-05	0.0102	TTTATGAGTATTTATTAATTGCTATAATAA
ABI3VP1_tnt.VRN1_col_a_m1	VRN1	Solyc05g054030	360	388	+	-16.0149	6.1e-05	0.00298	ATATTAGATTTTTTTTTATATTTAATATT
ABI3VP1_tnt.VRN1_col_a_m1	VRN1	Solyc09g065670	615	643	-	-16.0149	6.1e-05	0.00298	TTTACAATATTGTGTTTTTCTTTTTCATA
ABI3VP1_tnt.VRN1_col_a_m1	VRN1	Solyc09g065670	649	677	-	-16	6.09e-05	0.00297	TTATATTTTTTTTTGTTTTGCTATTGCTT
ABI3VP1_tnt.VRN1_col_a_m1	VRN1	Solyc06g072360	2026	2054	+	-16	6.09e-05	0.00297	TAATTATTATTATTATTATTATTATTATT
ABI3VP1_tnt.VRN1_col_a_m1	VRN1	Solyc08g063040	2246	2274	+	-16	6.09e-05	0.00297	TAATTTTAGAATCTTCCTTTTCTTTTTAA
ND_tnt.FRS9_colamp_a_m1	FRS9	Solyc10g084180	342	371	-	-16	4.45e-05	0.0102	ATATATAACATAAATTTAAATTAGTTAAAC
ND_tnt.FRS9_colamp_a_m1	FRS9	Solyc09g065670	1018	1047	-	-16	4.45e-05	0.0102	TAATATAATATTAGATATAATTTATAAATG
ABI3VP1_tnt.VRN1_col_a_m1	VRN1	Solyc01g005060	1373	1401	+	-15.9851	6.07e-05	0.00297	TATATGTACCTTTATTTTTGTTATTTTGT
ABI3VP1_tnt.VRN1_col_a_m1	VRN1	Solyc06g075250	1485	1513	-	-15.9851	6.07e-05	0.00297	CAGACTTTTATTATAATTTTTTTAATGAA
ND_tnt.FRS9_colamp_a_m1	FRS9	Solyc02g085580	781	810	+	-15.9802	4.43e-05	0.0102	TCAAATAATATGTGTTTTATTTTTAAAAAA
ABI3VP1_tnt.VRN1_col_a_m1	VRN1	Solyc03g098070	276	304	+	-15.9701	6.05e-05	0.00297	ACTCAAAATATTGCTCTTTTTTTTTAAAA
ABI3VP1_tnt.VRN1_col_a_m1	VRN1	Solyc02g085580	431	459	+	-15.9701	6.05e-05	0.00297	TGAATGAAGTTATTTTTCTTTTAATTATT
MYBrelated_tnt.AT4G12670_col_a_m1	AT4G12670	Solyc08g063040	2186	2214	+	-15.9663	6.5e-05	0.264	TTTTACCCTAAATTAGATGATTTACAACT
ABI3VP1_tnt.VRN1_col_a_m1	VRN1	Solyc04g080130	1612	1640	+	-15.9552	6.03e-05	0.00297	ATCATGTCATGTTTAACCCTTTTTTTAAA
ABI3VP1_tnt.VRN1_col_a_m1	VRN1	Solyc09g074780	1939	1967	+	-15.9552	6.03e-05	0.00297	ATATATATTTTAATTATTTTTTATATATG
ABI3VP1_tnt.VRN1_col_a_m1	VRN1	Solyc05g054030	2942	2970	-	-15.9552	6.03e-05	0.00297	TGTTTTTTGCTTCTTAGCTTTTTGTATAT
ND_tnt.FRS9_colamp_a_m1	FRS9	Solyc10g084180	344	373	+	-15.9505	4.41e-05	0.0102	TTAACTAATTTAAATTTATGTTATATATAA
ABI3VP1_tnt.VRN1_col_a_m1	VRN1	Solyc04g008500	2762	2790	+	-15.9403	6.01e-05	0.00296	TTAGTTAATTTATTTTCCTTCATTTTTGT
ABI3VP1_tnt.VRN1_col_a_m1	VRN1	Solyc04g008500	2765	2793	+	-15.9403	6.01e-05	0.00296	GTTAATTTATTTTCCTTCATTTTTGTTAT
ABI3VP1_tnt.VRN1_col_a_m1	VRN1	Solyc08g063040	2421	2449	-	-15.9254	6e-05	0.00296	CAAGTTTTATTTTATCTCTATTATCTATT
ABI3VP1_tnt.VRN1_col_a_m1	VRN1	Solyc01g005060	2918	2946	+	-15.9254	6e-05	0.00296	TCTTAAAAATTCATCTTCTTTTTATTTAC
ABI3VP1_tnt.VRN1_col_a_m1	VRN1	Solyc07g053570	537	565	+	-15.9104	5.98e-05	0.00296	TATTAGTGATTTTTAAGTTGTTTACTTGT
ABI3VP1_tnt.VRN1_col_a_m1	VRN1	Solyc01g005060	1376	1404	+	-15.8955	5.96e-05	0.00295	ATGTACCTTTATTTTTGTTATTTTGTTAT
ABI3VP1_tnt.VRN1_col_a_m1	VRN1	Solyc06g072360	2198	2226	+	-15.8955	5.96e-05	0.00295	TACTAAATTACTTTTTCCTTCTTTTTTTT
ND_tnt.FRS9_colamp_a_m1	FRS9	Solyc01g005060	412	441	-	-15.8911	4.35e-05	0.0102	TTAAAAATTGATGATTTTAGTTTTAAACAT
ND_tnt.FRS9_colamp_a_m1	FRS9	Solyc03g098070	2849	2878	+	-15.8713	4.33e-05	0.0102	ATGAATTGTGCTGATTTTTGTTTATTGAAA
ABI3VP1_tnt.VRN1_col_a_m1	VRN1	Solyc09g007550	2866	2894	-	-15.8657	5.93e-05	0.00294	TCACAAGTTTTTATTTTTATTTTTAAGAT
ABI3VP1_tnt.VRN1_col_a_m1	VRN1	Solyc03g098070	518	546	+	-15.8209	5.88e-05	0.00292	AAATATGAGTTAGGATTTTGTTTTTAGGA
ABI3VP1_tnt.VRN1_col_a_m1	VRN1	Solyc11g069240	996	1024	+	-15.8209	5.88e-05	0.00292	TAACGTGAATTTTTTTATCTATTTTTTAC
ABI3VP1_tnt.VRN1_col_a_m1	VRN1	Solyc11g069240	1455	1483	-	-15.8209	5.88e-05	0.00292	TATTATATTTTTTTATTTAAATTTTATAC
ABI3VP1_tnt.VRN1_col_a_m1	VRN1	Solyc06g062670	2308	2336	-	-15.8209	5.88e-05	0.00292	TGATTGTGTATATTTATTTAATTTTATAC
ABI3VP1_tnt.VRN1_col_a_m1	VRN1	Solyc01g005060	2929	2957	+	-15.8209	5.88e-05	0.00292	CATCTTCTTTTTATTTACTTTTTTCACTT
ABI3VP1_tnt.VRN1_col_a_m1	VRN1	Solyc04g080130	1095	1123	+	-15.806	5.86e-05	0.00292	TCTTTTTAAAATATTTTTTATTATTTTGA
ND_tnt.FRS9_colamp_a_m1	FRS9	Solyc09g007550	344	373	-	-15.802	4.27e-05	0.0101	CAGAGTAATATTAGATTAGATTAATTTAAG
ND_tnt.FRS9_colamp_a_m1	FRS9	Solyc11g069240	683	712	+	-15.7822	4.25e-05	0.0101	GTAATTTTTTTTAATGATAAGTTGATAAAT
ND_tnt.FRS9_colamp_a_m1	FRS9	Solyc09g065670	2678	2707	-	-15.7822	4.25e-05	0.0101	TTATAATTTCTTAGAGTAAAAAAAATAAAA
ABI3VP1_tnt.VRN1_col_a_m1	VRN1	Solyc09g074780	974	1002	-	-15.7761	5.82e-05	0.00291	GTCTTCTTTTTTCTTTTTTACATGTTTTG
ABI3VP1_tnt.VRN1_col_a_m1	VRN1	Solyc09g007550	1159	1187	-	-15.7761	5.82e-05	0.00291	GATTTTATTTTATTATATTTTTTAATATA
ABI3VP1_tnt.VRN1_col_a_m1	VRN1	Solyc07g053570	1626	1654	-	-15.7761	5.82e-05	0.00291	GTGTTTTTTTTTTGGTTAGATTTTGAGGT
ND_tnt.FRS9_colamp_a_m1	FRS9	Solyc06g072360	1167	1196	-	-15.7723	4.24e-05	0.0101	TGGAATTATTTTTCTTTTATAATGAAAAAA
ABI3VP1_tnt.VRN1_col_a_m1	VRN1	Solyc07g053570	63	91	+	-15.7612	5.81e-05	0.0029	ATGCATTTTTTTCTTTTTTTTTACATTCA
ABI3VP1_tnt.VRN1_col_a_m1	VRN1	Solyc08g063040	2658	2686	+	-15.7612	5.81e-05	0.0029	TAATTAATATTCCTTTTTTATTATTATCT
ABI3VP1_tnt.VRN1_col_a_m1	VRN1	Solyc02g085580	1136	1164	+	-15.7463	5.79e-05	0.0029	AAATCATATTTTTTTTCTCACTTATTATG
MYBrelated_tnt.AT4G12670_col_a_m1	AT4G12670	Solyc03g098070	120	148	-	-15.7416	6.19e-05	0.264	TTAAACACAAGATTGGAAATACAAACATT
ABI3VP1_tnt.VRN1_col_a_m1	VRN1	Solyc11g069240	224	252	-	-15.7313	5.77e-05	0.00289	TGGGGAGCATTCTTTTAATTTTTTTTTTT
ABI3VP1_tnt.VRN1_col_a_m1	VRN1	Solyc02g062940	2004	2032	+	-15.7313	5.77e-05	0.00289	ATATATATTATATTATATTTTTTTATTAA
ABI3VP1_tnt.VRN1_col_a_m1	VRN1	Solyc09g065670	2644	2672	+	-15.7313	5.77e-05	0.00289	TTTTTTATTTTTTTAATTATTATTATTGG
ABI3VP1_tnt.VRN1_col_a_m1	VRN1	Solyc06g075250	980	1008	-	-15.7164	5.76e-05	0.00289	AGCCATTTGTTAGTATTGGTTTTTTCTTT
ABI3VP1_tnt.VRN1_col_a_m1	VRN1	Solyc04g008500	2942	2970	+	-15.7164	5.76e-05	0.00289	TCTAATTTTTTTTGGTTAATTTTTATTTT
ABI3VP1_tnt.VRN1_col_a_m1	VRN1	Solyc09g065670	1528	1556	+	-15.7015	5.74e-05	0.00289	TTAAATTCAATTTTTTATTTATTTCTAAA
ABI3VP1_tnt.VRN1_col_a_m1	VRN1	Solyc04g008500	2851	2879	-	-15.7015	5.74e-05	0.00289	TTCTCTTGATTTTGATCTACTTTTTTGGT
SRS_tnt.SRS7_colamp_a_m1	SRS7	Solyc02g062940	186	215	+	-15.6966	5.33e-05	0.226	ATTTATTGATTTTTTCGTAGACCTTATATT
ABI3VP1_tnt.VRN1_col_a_m1	VRN1	Solyc07g053570	1591	1619	-	-15.6866	5.72e-05	0.00289	TGAGTTTCCTTGTTTTTTTTTTTGGGTCA
ND_tnt.FRS9_colamp_a_m1	FRS9	Solyc09g074780	889	918	-	-15.6832	4.16e-05	0.0101	TTAATAGTCATGCGTATTATAGTAAAAAAA
ABI3VP1_tnt.VRN1_col_a_m1	VRN1	Solyc04g008500	2628	2656	-	-15.6716	5.71e-05	0.00288	TTTGTGTGTGTTTTTCTCTCTCTTTTTCT
ABI3VP1_tnt.VRN1_col_a_m1	VRN1	Solyc02g085580	439	467	+	-15.6567	5.69e-05	0.00288	GTTATTTTTCTTTTAATTATTTAATTTCG
ABI3VP1_tnt.VRN1_col_a_m1	VRN1	Solyc05g054030	445	473	+	-15.6567	5.69e-05	0.00288	GATATTTTTTTAGATTATTTTTTTATTCA
ABI3VP1_tnt.VRN1_col_a_m1	VRN1	Solyc03g098070	1710	1738	-	-15.6418	5.67e-05	0.00287	TGTTTTCAATTATTAATATTATTTTTTTA
MYBrelated_tnt.AT4G12670_col_a_m1	AT4G12670	Solyc09g007550	2774	2802	-	-15.618	6.03e-05	0.264	TAAAAAACAAGAACTTAAAACTTATAAAG
ND_tnt.FRS9_colamp_a_m1	FRS9	Solyc04g080130	1696	1725	-	-15.6139	4.1e-05	0.01	CACAATAATTTTAGTTGAAAAATCTGAGAA
ABI3VP1_tnt.VRN1_col_a_m1	VRN1	Solyc01g005060	986	1014	+	-15.6119	5.64e-05	0.00286	TTTCAATACTTATATTTTATTTTTCTTTA
ABI3VP1_tnt.VRN1_col_a_m1	VRN1	Solyc06g075250	1547	1575	-	-15.6119	5.64e-05	0.00286	TAGTATTATTTCTTATTTGTTATATAATT
ABI3VP1_tnt.VRN1_col_a_m1	VRN1	Solyc09g065670	2599	2627	+	-15.6119	5.64e-05	0.00286	AATTCTTTAATTTCTTCTTCTTTCTATTT
ABI3VP1_tnt.VRN1_col_a_m1	VRN1	Solyc02g085580	1087	1115	+	-15.597	5.62e-05	0.00286	GCAATACACCTTTTTTTTTCTTTTTCTAA
ABI3VP1_tnt.VRN1_col_a_m1	VRN1	Solyc08g063040	288	316	-	-15.5821	5.61e-05	0.00285	TATATTTAACTGTTTTTATTTTTCTGTTT
ABI3VP1_tnt.VRN1_col_a_m1	VRN1	Solyc11g069240	1000	1028	+	-15.5821	5.61e-05	0.00285	GTGAATTTTTTTATCTATTTTTTACTGAA
ABI3VP1_tnt.VRN1_col_a_m1	VRN1	Solyc05g054030	1531	1559	-	-15.5821	5.61e-05	0.00285	GTATTTTGATTTATTTATTATTAATTTTC
ABI3VP1_tnt.VRN1_col_a_m1	VRN1	Solyc08g063040	1763	1791	+	-15.5821	5.61e-05	0.00285	TACTAGGTGTTTTGTAATTATTTTTCTCT
ABI3VP1_tnt.VRN1_col_a_m1	VRN1	Solyc09g074780	2471	2499	-	-15.5672	5.59e-05	0.00285	TCATTAGCCTGCTTTGTTCTTTTTTTTTT
ABI3VP1_tnt.VRN1_col_a_m1	VRN1	Solyc02g085580	2644	2672	+	-15.5672	5.59e-05	0.00285	TTCTGTTTTATTATTTTATTTTTCTTCAT
ND_tnt.FRS9_colamp_a_m1	FRS9	Solyc06g062670	1852	1881	-	-15.5644	4.06e-05	0.00997	TACATTCTTTTTCATATCAATATAATGAAA
ABI3VP1_tnt.VRN1_col_a_m1	VRN1	Solyc10g084180	81	109	+	-15.5522	5.57e-05	0.00285	AATTTGATTCTTTTTTTTATTATTATTAC
ABI3VP1_tnt.VRN1_col_a_m1	VRN1	Solyc06g075250	974	1002	-	-15.5522	5.57e-05	0.00285	TTGTTAGTATTGGTTTTTTCTTTGTCTTC
ABI3VP1_tnt.VRN1_col_a_m1	VRN1	Solyc11g069240	1466	1494	-	-15.5522	5.57e-05	0.00285	ACTTATCACTTTATTATATTTTTTTATTT
ABI3VP1_tnt.VRN1_col_a_m1	VRN1	Solyc10g084180	1631	1659	+	-15.5522	5.57e-05	0.00285	TTTTATGTTCTTTTTCTTTATTCTACGTA
ABI3VP1_tnt.VRN1_col_a_m1	VRN1	Solyc01g005060	2934	2962	+	-15.5522	5.57e-05	0.00285	TCTTTTTATTTACTTTTTTCACTTTGATC
ND_tnt.FRS9_colamp_a_m1	FRS9	Solyc02g085580	645	674	-	-15.5446	4.04e-05	0.00997	TTAATGAAGAATGATTTATAATCATGATGA
ABI3VP1_tnt.VRN1_col_a_m1	VRN1	Solyc01g099340	1117	1145	-	-15.5373	5.56e-05	0.00285	TGTCTTTCTCGCTTTCTCGTTTTATATAA
ABI3VP1_tnt.VRN1_col_a_m1	VRN1	Solyc02g062940	2870	2898	-	-15.5373	5.56e-05	0.00285	TACCATTCAATATTGCTTCTTCTTCTTTC
ND_tnt.FRS9_colamp_a_m1	FRS9	Solyc04g080130	753	782	+	-15.5347	4.03e-05	0.00997	TTTGTTATCGTATTTATAAAGTTTTAATAA
ND_tnt.FRS9_colamp_a_m1	FRS9	Solyc09g074780	1948	1977	+	-15.5248	4.03e-05	0.00997	TTAATTATTTTTTATATATGGTATTTAAAT
ABI3VP1_tnt.VRN1_col_a_m1	VRN1	Solyc04g008500	2640	2668	-	-15.5224	5.54e-05	0.00285	AACTATTTTTTTTTTGTGTGTGTTTTTCT
ABI3VP1_tnt.VRN1_col_a_m1	VRN1	Solyc07g053570	2927	2955	+	-15.5224	5.54e-05	0.00285	ATATATTTATTTATTTTTTTGCTTAGAGA
ND_tnt.FRS9_colamp_a_m1	FRS9	Solyc10g084180	522	551	+	-15.5149	4.02e-05	0.00997	GTAAGTATTATTGTATAATAATTGTTCGAT
ABI3VP1_tnt.VRN1_col_a_m1	VRN1	Solyc04g080130	860	888	+	-15.5075	5.52e-05	0.00285	GAAAATTCACATTTTTATTTTCTTTTTGC
ABI3VP1_tnt.VRN1_col_a_m1	VRN1	Solyc02g085580	2625	2653	+	-15.5075	5.52e-05	0.00285	TCATTTGATTAATTTTCTGTTCTGTTTTA
ABI3VP1_tnt.VRN1_col_a_m1	VRN1	Solyc11g069240	2707	2735	+	-15.4925	5.51e-05	0.00284	ATATTTTATTTTTTGCTTCTACTTCTACT
ABI3VP1_tnt.VRN1_col_a_m1	VRN1	Solyc09g074780	2422	2450	-	-15.4776	5.49e-05	0.00284	ATATCTTAGTTTTTTTCTCGTTTGATTCA
ND_tnt.FRS9_colamp_a_m1	FRS9	Solyc01g005060	1904	1933	+	-15.4653	3.97e-05	0.00997	TGGAATTTTATTTTTATTTTTTTGAAAAAA
ABI3VP1_tnt.VRN1_col_a_m1	VRN1	Solyc11g069240	1862	1890	+	-15.4478	5.46e-05	0.00282	ATTTTATTAAATATAATTTTTTATTTTTT
ABI3VP1_tnt.VRN1_col_a_m1	VRN1	Solyc10g084180	271	299	+	-15.4179	5.43e-05	0.00281	CTCAATCATATATAAATTTTTCTTTTTCT
ABI3VP1_tnt.VRN1_col_a_m1	VRN1	Solyc02g085580	1506	1534	+	-15.4179	5.43e-05	0.00281	TGATTTGATTAAATTTTTTTTTAATTTTT
ABI3VP1_tnt.VRN1_col_a_m1	VRN1	Solyc06g075250	2588	2616	+	-15.4179	5.43e-05	0.00281	GGACAAACAAATAGTTTTTTTTTTTTTTT
ABI3VP1_tnt.VRN1_col_a_m1	VRN1	Solyc02g085580	2617	2645	+	-15.403	5.41e-05	0.00281	TTTATTTTTCATTTGATTAATTTTCTGTT
ND_tnt.FRS9_colamp_a_m1	FRS9	Solyc04g080130	551	580	+	-15.396	3.92e-05	0.00997	TTAGTAAATTTTAATTTATTGATTAAATAA
ABI3VP1_tnt.VRN1_col_a_m1	VRN1	Solyc08g063040	730	758	+	-15.3881	5.4e-05	0.0028	TAAAAGTATTTTATATTTTTAATTTTATG
ND_tnt.FRS9_colamp_a_m1	FRS9	Solyc10g084180	2522	2551	+	-15.3762	3.9e-05	0.00997	ATTTCTTTTATTCGTTTAAACTTCATGCAA
ABI3VP1_tnt.VRN1_col_a_m1	VRN1	Solyc05g054030	442	470	+	-15.3731	5.38e-05	0.0028	GACGATATTTTTTTAGATTATTTTTTTAT
ABI3VP1_tnt.VRN1_col_a_m1	VRN1	Solyc09g074780	2907	2935	-	-15.3731	5.38e-05	0.0028	AATTTGTTGTTTACCACTTTTTTGTGTTT
ABI3VP1_tnt.VRN1_col_a_m1	VRN1	Solyc01g099340	972	1000	-	-15.3433	5.35e-05	0.00279	TTTTTTTGTCTTTCTCTCTTTCTCATTTT
ABI3VP1_tnt.VRN1_col_a_m1	VRN1	Solyc06g072360	1150	1178	+	-15.3433	5.35e-05	0.00279	TCTTATATAATTGCTTTTTTTTTCATTAT
ABI3VP1_tnt.VRN1_col_a_m1	VRN1	Solyc05g054030	317	345	-	-15.3284	5.33e-05	0.00278	TATTATTATTATTATTATTATTTATTTTA
ABI3VP1_tnt.VRN1_col_a_m1	VRN1	Solyc08g063040	345	373	-	-15.3284	5.33e-05	0.00278	TTTGCCTTTTCCTTTCTTTTATTGTTATG
ABI3VP1_tnt.VRN1_col_a_m1	VRN1	Solyc04g080130	863	891	+	-15.3284	5.33e-05	0.00278	AATTCACATTTTTATTTTCTTTTTGCCCC
ABI3VP1_tnt.VRN1_col_a_m1	VRN1	Solyc07g053570	1640	1668	-	-15.3284	5.33e-05	0.00278	TGTACAAATATTGGGTGTTTTTTTTTTGG
ABI3VP1_tnt.VRN1_col_a_m1	VRN1	Solyc06g075250	2590	2618	+	-15.3284	5.33e-05	0.00278	ACAAACAAATAGTTTTTTTTTTTTTTTAC
SRS_tnt.SRS7_colamp_a_m1	SRS7	Solyc07g053570	2463	2492	+	-15.3258	4.91e-05	0.226	CAAATAACTCTATTCACCAACATTAAAACC
ND_tnt.FRS9_colamp_a_m1	FRS9	Solyc10g084180	953	982	+	-15.3168	3.85e-05	0.00992	TAAAATAAATTTAAATTAGTTAAATTCAAA
ABI3VP1_tnt.VRN1_col_a_m1	VRN1	Solyc01g099340	2162	2190	+	-15.3134	5.32e-05	0.00278	TTTTTTTGTTTGTTATTTTATTATATTTT
ABI3VP1_tnt.VRN1_col_a_m1	VRN1	Solyc04g008500	2864	2892	-	-15.2985	5.3e-05	0.00278	TTTGAATTAATTTTTCTCTTGATTTTGAT
ND_tnt.FRS9_colamp_a_m1	FRS9	Solyc02g062940	1589	1618	+	-15.297	3.83e-05	0.00992	TATAATACTTTTCATATAGTTTCAGAATAT
ABI3VP1_tnt.VRN1_col_a_m1	VRN1	Solyc09g065670	612	640	-	-15.2836	5.29e-05	0.00278	ACAATATTGTGTTTTTCTTTTTCATAAAT
ABI3VP1_tnt.VRN1_col_a_m1	VRN1	Solyc09g065670	2597	2625	+	-15.2836	5.29e-05	0.00278	ACAATTCTTTAATTTCTTCTTCTTTCTAT
ND_tnt.FRS9_colamp_a_m1	FRS9	Solyc02g062940	1556	1585	-	-15.2574	3.8e-05	0.00992	TATATTTTTTTACATATTAATATAATAGAA
ABI3VP1_tnt.VRN1_col_a_m1	VRN1	Solyc09g065670	1133	1161	-	-15.2537	5.25e-05	0.00276	AACTAGACTTTCTATTTTTATTATTTTCT
ND_tnt.FRS9_colamp_a_m1	FRS9	Solyc04g080130	2059	2088	+	-15.2475	3.79e-05	0.00992	ATCAAAATCGATAATTTAAAATTTTAAAAT
ABI3VP1_tnt.VRN1_col_a_m1	VRN1	Solyc01g005060	1903	1931	+	-15.2388	5.24e-05	0.00276	ATGGAATTTTATTTTTATTTTTTTGAAAA
MYBrelated_tnt.TRP1_col_m1	TRP1	Solyc01g005060	2547	2569	+	-15.2247	9.96e-05	0.111	TAATCATAAATTTAAAATTCTGA
ABI3VP1_tnt.VRN1_col_a_m1	VRN1	Solyc06g072360	183	211	+	-15.2239	5.22e-05	0.00275	AACTGCTCTTTTTCTCTCTTTTTGGCTGC
ABI3VP1_tnt.VRN1_col_a_m1	VRN1	Solyc06g072360	2009	2037	-	-15.2239	5.22e-05	0.00275	TAATAATAATTAAATCTTTTTATTTTTGT
ABI3VP1_tnt.VRN1_col_a_m1	VRN1	Solyc04g080130	1627	1655	+	-15.209	5.21e-05	0.00275	ACCCTTTTTTTAAATATTTTTTAATCTTC
ABI3VP1_tnt.VRN1_col_a_m1	VRN1	Solyc01g005060	2814	2842	-	-15.209	5.21e-05	0.00275	ATTAGTTATCTTTTTAAGCTTTTTTTTTT
SRS_tnt.SRS7_colamp_a_m1	SRS7	Solyc09g074780	1399	1428	-	-15.2022	4.78e-05	0.226	TATTAAACTCTTAAAATTACTTCTAAATTT
ABI3VP1_tnt.VRN1_col_a_m1	VRN1	Solyc10g084180	2806	2834	+	-15.194	5.19e-05	0.00275	CACAACCTTTGTGTTTTTCTTTGTGTTTG
ABI3VP1_tnt.VRN1_col_a_m1	VRN1	Solyc01g005060	258	286	-	-15.1642	5.16e-05	0.00273	TTCTATACAATTTATTTTTTTATACTGAC
SRS_tnt.SRS7_colamp_a_m1	SRS7	Solyc10g084180	2978	3007	+	-15.1573	4.73e-05	0.226	TTTTGTAGCTTAGACACAAAACCAAAACAT
ND_tnt.FRS9_colamp_a_m1	FRS9	Solyc02g085580	2312	2341	+	-15.1386	3.71e-05	0.00979	AATACTATTCTTAATTTAAAATAGCTATAT
ABI3VP1_tnt.VRN1_col_a_m1	VRN1	Solyc02g085580	265	293	-	-15.1343	5.13e-05	0.00272	CTATAAATTCATTTAATTTTTTTTATGTT
ABI3VP1_tnt.VRN1_col_a_m1	VRN1	Solyc06g072360	1145	1173	+	-15.1343	5.13e-05	0.00272	ATGAATCTTATATAATTGCTTTTTTTTTC
ABI3VP1_tnt.VRN1_col_a_m1	VRN1	Solyc05g054030	1809	1837	-	-15.1343	5.13e-05	0.00272	ACTTGTATTTATAATATTTTTTTTCCGAC
ABI3VP1_tnt.VRN1_col_a_m1	VRN1	Solyc06g062670	2607	2635	-	-15.1343	5.13e-05	0.00272	AAGGCTAACTTTCTGTCTTTTCTTTTGTT
ND_tnt.FRS9_colamp_a_m1	FRS9	Solyc06g072360	2641	2670	-	-15.1287	3.7e-05	0.00979	CGGATTAGTTTTCGTTTATTTTAATTATTA
ND_tnt.FRS9_colamp_a_m1	FRS9	Solyc02g062940	37	66	+	-15.1188	3.69e-05	0.00979	TTAATTATTTTATAATATTAAAGAATAAAA
ABI3VP1_tnt.VRN1_col_a_m1	VRN1	Solyc09g007550	1186	1214	+	-15.1045	5.1e-05	0.00271	TCTGAATTATTTGTTCTTTCTTCTTGATC
ND_tnt.FRS9_colamp_a_m1	FRS9	Solyc02g062940	1499	1528	-	-15.0792	3.66e-05	0.00979	ATTTTTATAATTTAATTTTAAAAATAAAAA
ABI3VP1_tnt.VRN1_col_a_m1	VRN1	Solyc10g084180	118	146	+	-15.0746	5.07e-05	0.0027	TTATTATTATTATTATTATTATTATTATA
ABI3VP1_tnt.VRN1_col_a_m1	VRN1	Solyc04g080130	1091	1119	+	-15.0746	5.07e-05	0.0027	TTTATCTTTTTAAAATATTTTTTATTATT
SRS_tnt.SRS7_colamp_a_m1	SRS7	Solyc02g085580	2926	2955	-	-15.0674	4.64e-05	0.226	CCCCATAACATAGAAATTAGCTGAAAAACC
ABI3VP1_tnt.VRN1_col_a_m1	VRN1	Solyc10g084180	888	916	-	-15.0597	5.06e-05	0.0027	ATTTGAAGTAATGTATTCTTTTTTTTTAT
ABI3VP1_tnt.VRN1_col_a_m1	VRN1	Solyc02g085580	1282	1310	+	-15.0597	5.06e-05	0.0027	AATTTTCAAATTCTTTTTTTTATGGCTTT
ABI3VP1_tnt.VRN1_col_a_m1	VRN1	Solyc02g085580	751	779	+	-15.0448	5.04e-05	0.00269	TAACTTGTATGATGATTTTTATTTTGAGA
ABI3VP1_tnt.VRN1_col_a_m1	VRN1	Solyc03g098070	2824	2852	+	-15.0448	5.04e-05	0.00269	CTTTATTGTATTTTTTTTTAATTAGATGA
ND_tnt.FRS9_colamp_a_m1	FRS9	Solyc01g005060	405	434	-	-15.0396	3.63e-05	0.00979	TTGATGATTTTAGTTTTAAACATGTTATTA
ABI3VP1_tnt.VRN1_col_a_m1	VRN1	Solyc09g065670	666	694	-	-15.0299	5.03e-05	0.00269	TTATTGTTTTGATATGTTTATATTTTTTT
ABI3VP1_tnt.VRN1_col_a_m1	VRN1	Solyc01g005060	1377	1405	+	-15.0299	5.03e-05	0.00269	TGTACCTTTATTTTTGTTATTTTGTTATA
ABI3VP1_tnt.VRN1_col_a_m1	VRN1	Solyc11g069240	2700	2728	+	-15.0299	5.03e-05	0.00269	AATTATCATATTTTATTTTTTGCTTCTAC
ABI3VP1_tnt.VRN1_col_a_m1	VRN1	Solyc04g008500	2856	2884	-	-15.0299	5.03e-05	0.00269	AATTTTTCTCTTGATTTTGATCTACTTTT
ABI3VP1_tnt.VRN1_col_a_m1	VRN1	Solyc07g053570	2926	2954	+	-15.0149	5.01e-05	0.00269	TATATATTTATTTATTTTTTTGCTTAGAG
MYBrelated_tnt.TRP1_col_m1	TRP1	Solyc03g098070	1143	1165	-	-15.0112	9.53e-05	0.109	TAACTGTAAATCGATAAAAATTT
ABI3VP1_tnt.VRN1_col_a_m1	VRN1	Solyc08g063040	1625	1653	+	-15	5e-05	0.00269	TATTATTCGTGAGTTTTTATTTTTATGTA
ND_tnt.FRS9_colamp_a_m1	FRS9	Solyc01g005060	1007	1036	-	-15	3.6e-05	0.00979	GGTGATCTTTTAGCCATAAAGGTAAAGAAA
ABI3VP1_tnt.VRN1_col_a_m1	VRN1	Solyc02g085580	547	575	-	-14.9851	4.98e-05	0.00268	CTAGATAGTTTTTTTTTCCTTTTCATATT
ABI3VP1_tnt.VRN1_col_a_m1	VRN1	Solyc09g065670	1429	1457	+	-14.9851	4.98e-05	0.00268	ATAGCTAATTTTTTTTTCATATTTTATAC
ND_tnt.FRS9_colamp_a_m1	FRS9	Solyc09g065670	2224	2253	+	-14.9703	3.57e-05	0.00979	TTAAAAATTATTCTTTTAAAAAATATTTAT
ABI3VP1_tnt.VRN1_col_a_m1	VRN1	Solyc11g069240	1001	1029	+	-14.9701	4.97e-05	0.00268	TGAATTTTTTTATCTATTTTTTACTGAAC
ABI3VP1_tnt.VRN1_col_a_m1	VRN1	Solyc09g007550	1160	1188	-	-14.9552	4.95e-05	0.00267	AGATTTTATTTTATTATATTTTTTAATAT
ABI3VP1_tnt.VRN1_col_a_m1	VRN1	Solyc09g074780	2429	2457	-	-14.9552	4.95e-05	0.00267	CTATTTGATATCTTAGTTTTTTTCTCGTT
ABI3VP1_tnt.VRN1_col_a_m1	VRN1	Solyc08g063040	2847	2875	+	-14.9403	4.94e-05	0.00267	CTCTTTGCTTTCCTCTTTCTTCTTTTACC
ABI3VP1_tnt.VRN1_col_a_m1	VRN1	Solyc02g062940	1540	1568	+	-14.9254	4.92e-05	0.00267	TTTTTAAAATTTATTTTTCTATTATATTA
ABI3VP1_tnt.VRN1_col_a_m1	VRN1	Solyc09g007550	2664	2692	+	-14.9254	4.92e-05	0.00267	TAGTCTCTTTTTGGTGTTTTCTTTTGAAA
ABI3VP1_tnt.VRN1_col_a_m1	VRN1	Solyc02g062940	108	136	+	-14.9104	4.91e-05	0.00266	TTTTGTCTGATATTTATTTTTCTTAATGT
ABI3VP1_tnt.VRN1_col_a_m1	VRN1	Solyc09g065670	186	214	-	-14.8955	4.89e-05	0.00266	TTTTTATTTTGCAATTTTCTGTTTTCAAG
MYBrelated_tnt.TRP1_col_m1	TRP1	Solyc08g063040	1191	1213	-	-14.8876	9.29e-05	0.108	AAATTATAGATACTTTGCTATTT
ABI3VP1_tnt.VRN1_col_a_m1	VRN1	Solyc09g074780	979	1007	-	-14.8806	4.88e-05	0.00265	AAATGGTCTTCTTTTTTCTTTTTTACATG
ABI3VP1_tnt.VRN1_col_a_m1	VRN1	Solyc06g075250	1377	1405	-	-14.8806	4.88e-05	0.00265	GAGGATTTTCGTCATTTTTATTGTTTTAT
SRS_tnt.SRS7_colamp_a_m1	SRS7	Solyc01g005060	854	883	-	-14.8764	4.45e-05	0.226	TCACAAACTTTAATGAGACAATCCAAGTCC
ABI3VP1_tnt.VRN1_col_a_m1	VRN1	Solyc01g099340	93	121	-	-14.8657	4.87e-05	0.00265	AAATTTATGCTTTTCACTTATTTTCTTAT
ABI3VP1_tnt.VRN1_col_a_m1	VRN1	Solyc02g062940	2323	2351	+	-14.8657	4.87e-05	0.00265	ACATATATATATTTAATTATTTTTTTATG
ND_tnt.FRS9_colamp_a_m1	FRS9	Solyc11g069240	2333	2362	+	-14.8614	3.49e-05	0.00965	TCGATTATTTATAAATAAAATATATTATTA
ABI3VP1_tnt.VRN1_col_a_m1	VRN1	Solyc02g062940	356	384	-	-14.8507	4.85e-05	0.00265	TATTTTTTTTAATTTCTTTTTATATATAA
ABI3VP1_tnt.VRN1_col_a_m1	VRN1	Solyc04g080130	1096	1124	+	-14.8507	4.85e-05	0.00265	CTTTTTAAAATATTTTTTATTATTTTGAA
ABI3VP1_tnt.VRN1_col_a_m1	VRN1	Solyc11g069240	1460	1488	-	-14.8507	4.85e-05	0.00265	CACTTTATTATATTTTTTTATTTAAATTT
ABI3VP1_tnt.VRN1_col_a_m1	VRN1	Solyc10g084180	2812	2840	+	-14.8507	4.85e-05	0.00265	CTTTGTGTTTTTCTTTGTGTTTGTTATTG
ND_tnt.FRS9_colamp_a_m1	FRS9	Solyc01g099340	2583	2612	+	-14.8416	3.48e-05	0.00965	CAAATTATGAATAGATTAGATATGAAAAAC
ABI3VP1_tnt.VRN1_col_a_m1	VRN1	Solyc02g062940	102	130	+	-14.8358	4.84e-05	0.00265	TTAATTTTTTGTCTGATATTTATTTTTCT
ABI3VP1_tnt.VRN1_col_a_m1	VRN1	Solyc03g098070	561	589	+	-14.8358	4.84e-05	0.00265	TGAGTTGTAAGTATCTTTTTATTTTTTTA
ABI3VP1_tnt.VRN1_col_a_m1	VRN1	Solyc01g005060	2409	2437	+	-14.8358	4.84e-05	0.00265	AATGACTCTTTAATTTGTTTTCTTGTGTA
ABI3VP1_tnt.VRN1_col_a_m1	VRN1	Solyc09g065670	1929	1957	+	-14.8209	4.82e-05	0.00265	AAAATAATTTACTCTTTTGTTTTATTTCG
ND_tnt.FRS9_colamp_a_m1	FRS9	Solyc04g008500	2433	2462	+	-14.8119	3.45e-05	0.00965	TGTAATAGCGTCGGAATAAAAGAGAAAAAT
ABI3VP1_tnt.VRN1_col_a_m1	VRN1	Solyc04g008500	2631	2659	-	-14.806	4.81e-05	0.00264	TTTTTTGTGTGTGTTTTTCTCTCTCTTTT
ABI3VP1_tnt.VRN1_col_a_m1	VRN1	Solyc06g062670	2948	2976	+	-14.806	4.81e-05	0.00264	TCTCTCTAATTTTTCTATTTTTTTTAAAG
ABI3VP1_tnt.VRN1_col_a_m1	VRN1	Solyc03g098070	2820	2848	+	-14.791	4.79e-05	0.00264	GCACCTTTATTGTATTTTTTTTTAATTAG
ABI3VP1_tnt.VRN1_col_a_m1	VRN1	Solyc11g069240	1146	1174	-	-14.7612	4.77e-05	0.00263	ATGTTAGGTAGCTTTTCTTTTTTTAATTA
ABI3VP1_tnt.VRN1_col_a_m1	VRN1	Solyc06g072360	2005	2033	-	-14.7612	4.77e-05	0.00263	AATAATTAAATCTTTTTATTTTTGTCAGT
ABI3VP1_tnt.VRN1_col_a_m1	VRN1	Solyc06g075250	2040	2068	+	-14.7612	4.77e-05	0.00263	TATTCTCTTTATCTTCCCTTTTATTTTTG
ABI3VP1_tnt.VRN1_col_a_m1	VRN1	Solyc10g084180	2713	2741	+	-14.7612	4.77e-05	0.00263	TTGGTCATTCTTTTTTGGTGTTTTCTTTT
MYBrelated_tnt.AT4G12670_col_a_m1	AT4G12670	Solyc04g080130	2089	2117	-	-14.7528	5e-05	0.264	CTATTCGATAAATCAATAACTTTCATTCC
ABI3VP1_tnt.VRN1_col_a_m1	VRN1	Solyc01g099340	590	618	-	-14.7463	4.75e-05	0.00263	AAACAATCACCTCTTATTTTTTTATTTTT
ABI3VP1_tnt.VRN1_col_a_m1	VRN1	Solyc10g084180	1298	1326	+	-14.7463	4.75e-05	0.00263	TGTACTACTTGTTCGATTTATTTTTAATT
ND_tnt.FRS9_colamp_a_m1	FRS9	Solyc11g069240	191	220	+	-14.7426	3.4e-05	0.00959	TTATATAAAGTTGATTTTGAAGCAAATAGA
ABI3VP1_tnt.VRN1_col_a_m1	VRN1	Solyc10g084180	1989	2017	-	-14.7313	4.74e-05	0.00263	TTTATATAATTTCATTGTTGTTTTTAATG
ABI3VP1_tnt.VRN1_col_a_m1	VRN1	Solyc08g063040	2652	2680	+	-14.7313	4.74e-05	0.00263	GAAAATTAATTAATATTCCTTTTTTATTA
MYBrelated_tnt.TRP1_col_m1	TRP1	Solyc04g008500	1201	1223	+	-14.7191	8.96e-05	0.107	AAACTTCAAATCTTAAGTACTGT
ND_tnt.FRS9_colamp_a_m1	FRS9	Solyc01g005060	530	559	-	-14.703	3.37e-05	0.00958	GTAGCTATTATTGTTGTACGAACAAAACAT
ABI3VP1_tnt.VRN1_col_a_m1	VRN1	Solyc01g005060	988	1016	+	-14.7015	4.71e-05	0.00262	TCAATACTTATATTTTATTTTTCTTTACC
ABI3VP1_tnt.VRN1_col_a_m1	VRN1	Solyc01g005060	1374	1402	+	-14.7015	4.71e-05	0.00262	ATATGTACCTTTATTTTTGTTATTTTGTT
ABI3VP1_tnt.VRN1_col_a_m1	VRN1	Solyc09g007550	2594	2622	+	-14.7015	4.71e-05	0.00262	TGTGTGTTTTTTTAATTATTATTATTATT
MYBrelated_tnt.AT4G12670_col_a_m1	AT4G12670	Solyc02g062940	1066	1094	+	-14.6966	4.93e-05	0.264	CTCAAAATTAAGCCATAAATATTTATATT
ABI3VP1_tnt.VRN1_col_a_m1	VRN1	Solyc01g005060	284	312	-	-14.6866	4.69e-05	0.00262	GTCACACATATTATTTTTGTTTAATTTTC
ABI3VP1_tnt.VRN1_col_a_m1	VRN1	Solyc07g053570	1061	1089	-	-14.6866	4.69e-05	0.00262	ATGACTCATATATTTTCCTTTCTTGTAGT
ABI3VP1_tnt.VRN1_col_a_m1	VRN1	Solyc01g099340	2172	2200	+	-14.6716	4.68e-05	0.00261	TGTTATTTTATTATATTTTATTTAGTCAC
ABI3VP1_tnt.VRN1_col_a_m1	VRN1	Solyc09g065670	1254	1282	+	-14.6567	4.67e-05	0.00261	AAAAAAATTATCTTATTTTATATTTTTAC
ABI3VP1_tnt.VRN1_col_a_m1	VRN1	Solyc01g005060	2441	2469	+	-14.6567	4.67e-05	0.00261	GGGATGTTTTTTTGTTTCTCTTGTCTTGT
MYBrelated_tnt.TRP1_col_m1	TRP1	Solyc04g080130	686	708	-	-14.6517	8.84e-05	0.107	AAACATTTATCAAAACATAATAA
ND_tnt.FRS9_colamp_a_m1	FRS9	Solyc11g069240	1208	1237	-	-14.6337	3.32e-05	0.0095	TCAAACAGTACTTATTTTACATTATTAAAA
ABI3VP1_tnt.VRN1_col_a_m1	VRN1	Solyc06g072360	179	207	+	-14.6269	4.64e-05	0.0026	GAAAAACTGCTCTTTTTCTCTCTTTTTGG
ABI3VP1_tnt.VRN1_col_a_m1	VRN1	Solyc04g080130	1141	1169	+	-14.6269	4.64e-05	0.0026	ATATATATATATATTATTTTTTTTCAAAA
MYBrelated_tnt.TRP1_col_m1	TRP1	Solyc04g080130	1170	1192	+	-14.618	8.78e-05	0.107	AAATTTTAAATTTTATATATAAA
ND_tnt.FRS9_colamp_a_m1	FRS9	Solyc01g005060	2527	2556	-	-14.6139	3.31e-05	0.0095	TTTATGATTATTATTTTTTTAAATAAAAAA
ABI3VP1_tnt.VRN1_col_a_m1	VRN1	Solyc07g053570	55	83	+	-14.6119	4.63e-05	0.00259	TTGGGCACATGCATTTTTTTCTTTTTTTT
ABI3VP1_tnt.VRN1_col_a_m1	VRN1	Solyc03g098070	1567	1595	+	-14.6119	4.63e-05	0.00259	CTTCTGTTTTTATTTGTTTGGCTTCTTTC
ND_tnt.FRS9_colamp_a_m1	FRS9	Solyc03g098070	2609	2638	-	-14.604	3.3e-05	0.0095	TGTATTAATTTTAGGTTTTTGAAGAAAAAA
ABI3VP1_tnt.VRN1_col_a_m1	VRN1	Solyc06g062670	2950	2978	+	-14.597	4.61e-05	0.00259	TCTCTAATTTTTCTATTTTTTTTAAAGCA
MYBrelated_tnt.TRP1_col_m1	TRP1	Solyc09g065670	2210	2232	-	-14.5843	8.71e-05	0.107	AATTTTTAAATTTTATAGGCTAA
ND_tnt.FRS9_colamp_a_m1	FRS9	Solyc08g063040	1155	1184	+	-14.5842	3.29e-05	0.0095	TAAAATATGATTAAATTTCAATTTAGTTTA
ABI3VP1_tnt.VRN1_col_a_m1	VRN1	Solyc06g075250	257	285	-	-14.5821	4.6e-05	0.00259	AAATTTATAATTATTTTTTTATTATAAGT
ABI3VP1_tnt.VRN1_col_a_m1	VRN1	Solyc04g008500	2639	2667	-	-14.5821	4.6e-05	0.00259	ACTATTTTTTTTTTGTGTGTGTTTTTCTC
ND_tnt.FRS9_colamp_a_m1	FRS9	Solyc04g008500	738	767	+	-14.5743	3.28e-05	0.0095	AAAAATACCATCGACTTAAAACATATATAT
MYBrelated_tnt.TRP1_col_m1	TRP1	Solyc06g075250	1717	1739	-	-14.573	8.69e-05	0.107	AATTACTAAAAATATCATCCTAA
ABI3VP1_tnt.VRN1_col_a_m1	VRN1	Solyc11g069240	1467	1495	-	-14.5672	4.58e-05	0.00258	TACTTATCACTTTATTATATTTTTTTATT
ABI3VP1_tnt.VRN1_col_a_m1	VRN1	Solyc04g008500	2641	2669	-	-14.5522	4.57e-05	0.00258	GAACTATTTTTTTTTTGTGTGTGTTTTTC
ABI3VP1_tnt.VRN1_col_a_m1	VRN1	Solyc09g007550	2829	2857	+	-14.5522	4.57e-05	0.00258	TAGTGTCTTTTATTGTGTTTTTTGTTCTT
MYBrelated_tnt.TRP1_col_m1	TRP1	Solyc01g099340	2689	2711	+	-14.5506	8.65e-05	0.107	TTATTACAAACCCTAAGGTTTAA
ABI3VP1_tnt.VRN1_col_a_m1	VRN1	Solyc02g085580	2405	2433	+	-14.5373	4.56e-05	0.00258	TAATTATATTTTTTATTTAACTTTTTAAA
ND_tnt.FRS9_colamp_a_m1	FRS9	Solyc07g053570	936	965	+	-14.5149	3.24e-05	0.0095	TTGATTATAATTAAATAAAAATCCACAAAT
ABI3VP1_tnt.VRN1_col_a_m1	VRN1	Solyc09g074780	1938	1966	+	-14.5075	4.53e-05	0.00256	GATATATATTTTAATTATTTTTTATATAT
MYBrelated_tnt.TRP1_col_m1	TRP1	Solyc08g063040	1457	1479	-	-14.4944	8.55e-05	0.107	TAATAATTGAATCTATATAATAA
ABI3VP1_tnt.VRN1_col_a_m1	VRN1	Solyc09g065670	1927	1955	+	-14.4925	4.52e-05	0.00256	TTAAAATAATTTACTCTTTTGTTTTATTT
ABI3VP1_tnt.VRN1_col_a_m1	VRN1	Solyc10g084180	2717	2745	+	-14.4925	4.52e-05	0.00256	TCATTCTTTTTTGGTGTTTTCTTTTGAAA
ABI3VP1_tnt.VRN1_col_a_m1	VRN1	Solyc06g072360	1726	1754	+	-14.4776	4.5e-05	0.00256	ATTTATATGATACGTTTTTTTATTTTACT
ND_tnt.FRS9_colamp_a_m1	FRS9	Solyc05g054030	1173	1202	+	-14.4653	3.2e-05	0.0095	TTTACAAAATGTGATTTTCATTTGAAAAAA
ND_tnt.FRS9_colamp_a_m1	FRS9	Solyc02g062940	1883	1912	-	-14.4455	3.19e-05	0.0095	TAAAATAATATACAAGTAAAATGAAAGAAT
ABI3VP1_tnt.VRN1_col_a_m1	VRN1	Solyc06g075250	236	264	-	-14.4328	4.46e-05	0.00254	TTATAAGTACATTTTTTTAATTTTTTTAA
ABI3VP1_tnt.VRN1_col_a_m1	VRN1	Solyc08g063040	938	966	-	-14.4179	4.45e-05	0.00253	TGCATTGAGTTTTCTATTTTTCTACCTGA
ABI3VP1_tnt.VRN1_col_a_m1	VRN1	Solyc04g008500	2852	2880	-	-14.4179	4.45e-05	0.00253	TTTCTCTTGATTTTGATCTACTTTTTTGG
ABI3VP1_tnt.VRN1_col_a_m1	VRN1	Solyc09g065670	663	691	-	-14.403	4.44e-05	0.00253	TTGTTTTGATATGTTTATATTTTTTTTTG
ABI3VP1_tnt.VRN1_col_a_m1	VRN1	Solyc08g063040	2711	2739	+	-14.403	4.44e-05	0.00253	ATTTTGCTTGGTTTCATTTGTTTTCTTAT
ND_tnt.FRS9_colamp_a_m1	FRS9	Solyc08g063040	1140	1169	-	-14.3762	3.14e-05	0.0095	TTTAATCATATTTTATTTACGTCAAAAAAA
ABI3VP1_tnt.VRN1_col_a_m1	VRN1	Solyc04g008500	2793	2821	+	-14.3731	4.41e-05	0.00252	TTAATTGAGTTAATTTCCTTTCTTTAATT
ND_tnt.FRS9_colamp_a_m1	FRS9	Solyc09g074780	1956	1985	-	-14.3663	3.14e-05	0.0095	TATGTTATATTTAAATACCATATATAAAAA
ABI3VP1_tnt.VRN1_col_a_m1	VRN1	Solyc03g098070	1581	1609	+	-14.3582	4.4e-05	0.00251	TGTTTGGCTTCTTTCTTTTTTCTTCCTTG
ND_tnt.FRS9_colamp_a_m1	FRS9	Solyc11g069240	1693	1722	-	-14.3564	3.13e-05	0.0095	TGGTATACATTTCTTTTTTAATTATCTAAA
ABI3VP1_tnt.VRN1_col_a_m1	VRN1	Solyc08g063040	352	380	-	-14.3433	4.38e-05	0.00251	TGCCCTCTTTGCCTTTTCCTTTCTTTTAT
ABI3VP1_tnt.VRN1_col_a_m1	VRN1	Solyc01g005060	630	658	+	-14.3433	4.38e-05	0.00251	ATATAATTTTGTATGTTTTTGTCTTGTAC
ABI3VP1_tnt.VRN1_col_a_m1	VRN1	Solyc09g007550	2869	2897	-	-14.3433	4.38e-05	0.00251	AACTCACAAGTTTTTATTTTTATTTTTAA
MYBrelated_tnt.TRP1_col_m1	TRP1	Solyc01g099340	2653	2675	+	-14.3146	8.23e-05	0.107	TAAATTTAGACAGAAAACAAAAT
ABI3VP1_tnt.VRN1_col_a_m1	VRN1	Solyc04g008500	2850	2878	-	-14.3134	4.36e-05	0.0025	TCTCTTGATTTTGATCTACTTTTTTGGTG
MYBrelated_tnt.TRP1_col_m1	TRP1	Solyc09g065670	693	715	+	-14.3034	8.21e-05	0.107	AAATGATAAACCTGATCGACTAA
ABI3VP1_tnt.VRN1_col_a_m1	VRN1	Solyc02g085580	548	576	-	-14.2985	4.34e-05	0.00249	ACTAGATAGTTTTTTTTTCCTTTTCATAT
ABI3VP1_tnt.VRN1_col_a_m1	VRN1	Solyc02g062940	363	391	-	-14.2836	4.33e-05	0.00249	TAAATACTATTTTTTTTAATTTCTTTTTA
ABI3VP1_tnt.VRN1_col_a_m1	VRN1	Solyc05g054030	1808	1836	-	-14.2836	4.33e-05	0.00249	CTTGTATTTATAATATTTTTTTTCCGACA
ABI3VP1_tnt.VRN1_col_a_m1	VRN1	Solyc06g062670	2901	2929	+	-14.2836	4.33e-05	0.00249	ATATATCTAGGTTTTTTATTTGTTTTGTC
ABI3VP1_tnt.VRN1_col_a_m1	VRN1	Solyc06g072360	2237	2265	+	-14.2687	4.32e-05	0.00249	AATCTAATTTATCTTCTTCTTTTTTAATC
MYBrelated_tnt.TRP1_col_m1	TRP1	Solyc01g005060	267	289	+	-14.2584	8.14e-05	0.107	AAAAAATAAATTGTATAGAAAAT
ABI3VP1_tnt.VRN1_col_a_m1	VRN1	Solyc10g084180	85	113	+	-14.2537	4.31e-05	0.00248	TGATTCTTTTTTTTATTATTATTACTATT
ABI3VP1_tnt.VRN1_col_a_m1	VRN1	Solyc01g005060	1372	1400	+	-14.2537	4.31e-05	0.00248	ATATATGTACCTTTATTTTTGTTATTTTG
ABI3VP1_tnt.VRN1_col_a_m1	VRN1	Solyc06g072360	2165	2193	+	-14.2537	4.31e-05	0.00248	AATAGTGATTTTGTGATGTTTTTTTGTCT
ND_tnt.FRS9_colamp_a_m1	FRS9	Solyc09g007550	2605	2634	+	-14.2475	3.06e-05	0.00944	TTAATTATTATTATTATTTTTGTTAGAAAA
MYBrelated_tnt.AT4G12670_col_a_m1	AT4G12670	Solyc07g053570	583	611	-	-14.236	4.46e-05	0.264	TCAAATACTAAACGACACACCATTGACTC
ABI3VP1_tnt.VRN1_col_a_m1	VRN1	Solyc06g075250	1792	1820	+	-14.2239	4.28e-05	0.00248	AATTTACAATTTTTAATCTGTTTTATATA
ABI3VP1_tnt.VRN1_col_a_m1	VRN1	Solyc06g072360	2029	2057	+	-14.209	4.27e-05	0.00247	TTATTATTATTATTATTATTATTATTATT
ABI3VP1_tnt.VRN1_col_a_m1	VRN1	Solyc06g072360	2032	2060	+	-14.209	4.27e-05	0.00247	TTATTATTATTATTATTATTATTATTATT
ABI3VP1_tnt.VRN1_col_a_m1	VRN1	Solyc06g072360	2035	2063	+	-14.209	4.27e-05	0.00247	TTATTATTATTATTATTATTATTATTATT
ABI3VP1_tnt.VRN1_col_a_m1	VRN1	Solyc06g072360	2038	2066	+	-14.209	4.27e-05	0.00247	TTATTATTATTATTATTATTATTATTATT
ABI3VP1_tnt.VRN1_col_a_m1	VRN1	Solyc06g072360	2041	2069	+	-14.209	4.27e-05	0.00247	TTATTATTATTATTATTATTATTATTATT
ABI3VP1_tnt.VRN1_col_a_m1	VRN1	Solyc06g072360	2044	2072	+	-14.209	4.27e-05	0.00247	TTATTATTATTATTATTATTATTATTATT
ABI3VP1_tnt.VRN1_col_a_m1	VRN1	Solyc06g072360	2047	2075	+	-14.209	4.27e-05	0.00247	TTATTATTATTATTATTATTATTATTATT
ABI3VP1_tnt.VRN1_col_a_m1	VRN1	Solyc06g072360	2050	2078	+	-14.209	4.27e-05	0.00247	TTATTATTATTATTATTATTATTATTATT
ABI3VP1_tnt.VRN1_col_a_m1	VRN1	Solyc06g072360	2053	2081	+	-14.209	4.27e-05	0.00247	TTATTATTATTATTATTATTATTATTATT
ABI3VP1_tnt.VRN1_col_a_m1	VRN1	Solyc06g072360	2056	2084	+	-14.209	4.27e-05	0.00247	TTATTATTATTATTATTATTATTATTATT
ND_tnt.FRS9_colamp_a_m1	FRS9	Solyc02g085580	601	630	+	-14.198	3.02e-05	0.00941	TATGTAACCTCTAGTTATCAATTATTACAA
ABI3VP1_tnt.VRN1_col_a_m1	VRN1	Solyc02g085580	1279	1307	+	-14.194	4.25e-05	0.00247	TTTAATTTTCAAATTCTTTTTTTTATGGC
ABI3VP1_tnt.VRN1_col_a_m1	VRN1	Solyc07g053570	2928	2956	+	-14.194	4.25e-05	0.00247	TATATTTATTTATTTTTTTGCTTAGAGAT
ND_tnt.FRS9_colamp_a_m1	FRS9	Solyc04g080130	1148	1177	-	-14.1881	3.02e-05	0.00941	TAAAATTTTTTTGAAAAAAAATAATATATA
ABI3VP1_tnt.VRN1_col_a_m1	VRN1	Solyc09g065670	647	675	-	-14.1493	4.22e-05	0.00247	ATATTTTTTTTTGTTTTGCTATTGCTTGT
ND_tnt.FRS9_colamp_a_m1	FRS9	Solyc10g084180	2367	2396	+	-14.1386	2.99e-05	0.00941	TTAATTTGTTTTTTTTTATATGTTTAAAAA
ABI3VP1_tnt.VRN1_col_a_m1	VRN1	Solyc09g065670	1287	1315	-	-14.1343	4.2e-05	0.00247	TTGTTCATCTTTAATTTTATTTTTTTTAT
ABI3VP1_tnt.VRN1_col_a_m1	VRN1	Solyc02g085580	132	160	+	-14.1194	4.19e-05	0.00246	ATTATGATATTTTAATTTTTGTGTTTTTT
ABI3VP1_tnt.VRN1_col_a_m1	VRN1	Solyc03g098070	2819	2847	+	-14.1194	4.19e-05	0.00246	CGCACCTTTATTGTATTTTTTTTTAATTA
ND_tnt.FRS9_colamp_a_m1	FRS9	Solyc06g062670	171	200	+	-14.1188	2.97e-05	0.00941	TATACTATTTATGAAATAGAGTATTAATCA
ND_tnt.FRS9_colamp_a_m1	FRS9	Solyc06g075250	1015	1044	+	-14.1089	2.97e-05	0.00941	AGAAAATTGGTTCACTTAAAATTAACAAAA
MYBrelated_tnt.AT4G12670_col_a_m1	AT4G12670	Solyc03g098070	1126	1154	+	-14.0899	4.32e-05	0.264	CTATAATCGAAATCCTTAAATTTTTATCG
ABI3VP1_tnt.VRN1_col_a_m1	VRN1	Solyc08g063040	677	705	-	-14.0896	4.17e-05	0.00245	TAAATATTTTTTAATTTTTTTCCTGCTAG
ABI3VP1_tnt.VRN1_col_a_m1	VRN1	Solyc02g085580	1299	1327	+	-14.0896	4.17e-05	0.00245	TTTTATGGCTTTTGTTTGCTTCTTTTTTG
ABI3VP1_tnt.VRN1_col_a_m1	VRN1	Solyc03g098070	1578	1606	+	-14.0896	4.17e-05	0.00245	ATTTGTTTGGCTTCTTTCTTTTTTCTTCC
ND_tnt.FRS9_colamp_a_m1	FRS9	Solyc06g075250	454	483	-	-14.0891	2.95e-05	0.00941	TTACATTTTATTTATTAGATTTTATAGAAA
ABI3VP1_tnt.VRN1_col_a_m1	VRN1	Solyc02g085580	153	181	+	-14.0746	4.15e-05	0.00245	TGTTTTTTATAAATGTTTTTGTTATTTTC
ABI3VP1_tnt.VRN1_col_a_m1	VRN1	Solyc09g074780	969	997	-	-14.0746	4.15e-05	0.00245	CTTTTTTCTTTTTTACATGTTTTGCATTT
ND_tnt.FRS9_colamp_a_m1	FRS9	Solyc02g085580	2373	2402	-	-14.0693	2.94e-05	0.00941	TAAATTACTTTTGTTATTAATATCTTCAAA
ABI3VP1_tnt.VRN1_col_a_m1	VRN1	Solyc04g080130	837	865	-	-14.0597	4.14e-05	0.00245	ATTTTCAGTTTATTTGATTTTCTTTTTTT
ABI3VP1_tnt.VRN1_col_a_m1	VRN1	Solyc06g072360	850	878	-	-14.0597	4.14e-05	0.00245	ATCTTCCAATTATTTCTTTTTTCCTTTTT
ABI3VP1_tnt.VRN1_col_a_m1	VRN1	Solyc09g074780	2623	2651	+	-14.0597	4.14e-05	0.00245	TAAGATTATTTTATTTCATTTTTTATACC
ABI3VP1_tnt.VRN1_col_a_m1	VRN1	Solyc04g008500	2629	2657	-	-14.0597	4.14e-05	0.00245	TTTTGTGTGTGTTTTTCTCTCTCTTTTTC
ABI3VP1_tnt.VRN1_col_a_m1	VRN1	Solyc08g063040	2689	2717	-	-14.0597	4.14e-05	0.00245	GCAAAATTATAAGATTCTTTTTTTTTTTT
ND_tnt.FRS9_colamp_a_m1	FRS9	Solyc02g085580	1101	1130	-	-14.0594	2.93e-05	0.00941	TTGAATTAAGGTAGATTAGAAAAAGAAAAA
ND_tnt.FRS9_colamp_a_m1	FRS9	Solyc04g008500	2273	2302	-	-14.0495	2.93e-05	0.00941	TTTGATATTTTTCATATGAAAACATCACTA
ABI3VP1_tnt.VRN1_col_a_m1	VRN1	Solyc09g065670	189	217	-	-14.0448	4.13e-05	0.00245	TTCTTTTTATTTTGCAATTTTCTGTTTTC
ABI3VP1_tnt.VRN1_col_a_m1	VRN1	Solyc11g069240	1864	1892	+	-14.0448	4.13e-05	0.00245	TTTATTAAATATAATTTTTTATTTTTTTT
ABI3VP1_tnt.VRN1_col_a_m1	VRN1	Solyc08g063040	2843	2871	+	-14.0448	4.13e-05	0.00245	ATTACTCTTTGCTTTCCTCTTTCTTCTTT
ABI3VP1_tnt.VRN1_col_a_m1	VRN1	Solyc02g085580	545	573	-	-14.0299	4.12e-05	0.00245	AGATAGTTTTTTTTTCCTTTTCATATTTG
ABI3VP1_tnt.VRN1_col_a_m1	VRN1	Solyc08g063040	673	701	-	-14.0299	4.12e-05	0.00245	TATTTTTTAATTTTTTTCCTGCTAGTTTT
ABI3VP1_tnt.VRN1_col_a_m1	VRN1	Solyc06g072360	2613	2641	-	-14.0299	4.12e-05	0.00245	ATTCATTGTACTTTCCTTTTTTTGTTTTT
ABI3VP1_tnt.VRN1_col_a_m1	VRN1	Solyc06g072360	2164	2192	+	-14.0149	4.1e-05	0.00245	AAATAGTGATTTTGTGATGTTTTTTTGTC
ABI3VP1_tnt.VRN1_col_a_m1	VRN1	Solyc02g062940	105	133	+	-14	4.09e-05	0.00245	ATTTTTTGTCTGATATTTATTTTTCTTAA
ABI3VP1_tnt.VRN1_col_a_m1	VRN1	Solyc02g085580	2639	2667	+	-14	4.09e-05	0.00245	TTCTGTTCTGTTTTATTATTTTATTTTTC
ABI3VP1_tnt.VRN1_col_a_m1	VRN1	Solyc07g053570	2892	2920	-	-14	4.09e-05	0.00245	GTACTACAAATTTTTTTTTACCTTTTATT
ABI3VP1_tnt.VRN1_col_a_m1	VRN1	Solyc01g005060	2922	2950	+	-14	4.09e-05	0.00245	AAAAATTCATCTTCTTTTTATTTACTTTT
ABI3VP1_tnt.VRN1_col_a_m1	VRN1	Solyc10g084180	2367	2395	+	-13.9701	4.07e-05	0.00245	TTAATTTGTTTTTTTTTATATGTTTAAAA
ABI3VP1_tnt.VRN1_col_a_m1	VRN1	Solyc03g098070	2590	2618	+	-13.9701	4.07e-05	0.00245	TAACCCTTTTTTTTAAAATTTTTTTCTTC
ABI3VP1_tnt.VRN1_col_a_m1	VRN1	Solyc09g007550	1011	1039	-	-13.9552	4.05e-05	0.00245	ATTTTTAATTATTATTCCTTTTATTTTTT
ABI3VP1_tnt.VRN1_col_a_m1	VRN1	Solyc06g075250	2261	2289	-	-13.9552	4.05e-05	0.00245	TTTAGATTTTATGTTCCTTTTTTATGGCG
ND_tnt.FRS9_colamp_a_m1	FRS9	Solyc09g065670	1994	2023	+	-13.9406	2.86e-05	0.00941	TTTTAATTTAATGATGTAAAATTAAAAATA
ABI3VP1_tnt.VRN1_col_a_m1	VRN1	Solyc06g072360	364	392	-	-13.9403	4.04e-05	0.00244	AAATTTCTTTTTCTTTTTTTTGGTGGAAA
ABI3VP1_tnt.VRN1_col_a_m1	VRN1	Solyc09g065670	1424	1452	+	-13.9403	4.04e-05	0.00244	ATTTTATAGCTAATTTTTTTTTCATATTT
MYBrelated_tnt.TRP1_col_m1	TRP1	Solyc11g069240	2830	2852	+	-13.9326	7.6e-05	0.107	TAACATTGTACACTATACAATGA
ABI3VP1_tnt.VRN1_col_a_m1	VRN1	Solyc05g054030	186	214	-	-13.9254	4.03e-05	0.00244	TTTATTGGTTTCATATTCTGTCTATGTTA
ABI3VP1_tnt.VRN1_col_a_m1	VRN1	Solyc07g053570	5	33	+	-13.9104	4.02e-05	0.00244	ATTTATATCTATTTTTTTTTCTTTTGGAA
ABI3VP1_tnt.VRN1_col_a_m1	VRN1	Solyc10g084180	32	60	-	-13.8955	4.01e-05	0.00243	ATACTATTTTTTTTTTCATTTTTATACAT
ABI3VP1_tnt.VRN1_col_a_m1	VRN1	Solyc10g084180	278	306	+	-13.8955	4.01e-05	0.00243	ATATATAAATTTTTCTTTTTCTTTTAATA
ABI3VP1_tnt.VRN1_col_a_m1	VRN1	Solyc02g085580	730	758	+	-13.8806	3.99e-05	0.00243	TACTATTTTGTTTGTATTTTTTAACTTGT
ABI3VP1_tnt.VRN1_col_a_m1	VRN1	Solyc05g054030	1301	1329	+	-13.8657	3.98e-05	0.00242	TAGGTAGCGATTTGAATTTTTTTTTAAAA
ABI3VP1_tnt.VRN1_col_a_m1	VRN1	Solyc03g098070	2593	2621	+	-13.8657	3.98e-05	0.00242	CCCTTTTTTTTAAAATTTTTTTCTTCAAA
ABI3VP1_tnt.VRN1_col_a_m1	VRN1	Solyc10g084180	889	917	-	-13.8507	3.97e-05	0.00242	TATTTGAAGTAATGTATTCTTTTTTTTTA
ABI3VP1_tnt.VRN1_col_a_m1	VRN1	Solyc09g007550	2585	2613	+	-13.8507	3.97e-05	0.00242	ATCACTGTGTGTGTGTTTTTTTAATTATT
ABI3VP1_tnt.VRN1_col_a_m1	VRN1	Solyc06g062670	826	854	-	-13.8358	3.96e-05	0.00242	GTTTACAATTTTTAATTTCTTTCTTTTAT
ABI3VP1_tnt.VRN1_col_a_m1	VRN1	Solyc07g053570	1632	1660	-	-13.8358	3.96e-05	0.00242	TATTGGGTGTTTTTTTTTTGGTTAGATTT
ABI3VP1_tnt.VRN1_col_a_m1	VRN1	Solyc11g069240	1871	1899	+	-13.8358	3.96e-05	0.00242	AATATAATTTTTTATTTTTTTTAGGCTGA
ABI3VP1_tnt.VRN1_col_a_m1	VRN1	Solyc02g085580	2120	2148	+	-13.8209	3.95e-05	0.00242	TTTTTTGAGTTATGAATTTATTTATATTA
ABI3VP1_tnt.VRN1_col_a_m1	VRN1	Solyc01g005060	2190	2218	-	-13.8209	3.95e-05	0.00242	GAAAATTATTTTTGATTTTTTTATGAATA
ABI3VP1_tnt.VRN1_col_a_m1	VRN1	Solyc02g085580	2606	2634	+	-13.8209	3.95e-05	0.00242	GTACTATGATTTTTATTTTTCATTTGATT
MYBrelated_tnt.TRP1_col_m1	TRP1	Solyc04g008500	1707	1729	+	-13.8202	7.42e-05	0.107	ATAATTTAAATTCTAAACCACTC
ND_tnt.FRS9_colamp_a_m1	FRS9	Solyc04g080130	1426	1455	-	-13.8119	2.78e-05	0.00934	TTAATTTTCATTAATTACGTATTGATTAAA
MYBrelated_tnt.TRP1_col_m1	TRP1	Solyc06g072360	2254	2276	+	-13.809	7.4e-05	0.107	TCTTTTTTAATCCTAAGTCCAAT
ABI3VP1_tnt.VRN1_col_a_m1	VRN1	Solyc09g007550	1184	1212	+	-13.806	3.93e-05	0.00242	AATCTGAATTATTTGTTCTTTCTTCTTGA
ABI3VP1_tnt.VRN1_col_a_m1	VRN1	Solyc01g005060	627	655	+	-13.791	3.92e-05	0.00242	CGAATATAATTTTGTATGTTTTTGTCTTG
ABI3VP1_tnt.VRN1_col_a_m1	VRN1	Solyc09g007550	1164	1192	-	-13.791	3.92e-05	0.00242	ATTCAGATTTTATTTTATTATATTTTTTA
ABI3VP1_tnt.VRN1_col_a_m1	VRN1	Solyc03g098070	568	596	+	-13.7761	3.91e-05	0.00241	TAAGTATCTTTTTATTTTTTTAAATTTAA
MYBrelated_tnt.AT4G12670_col_a_m1	AT4G12670	Solyc09g065670	2477	2505	+	-13.764	4.02e-05	0.264	CCAAACCTATTGTCCAATATTCTCTTCTC
ABI3VP1_tnt.VRN1_col_a_m1	VRN1	Solyc02g085580	150	178	+	-13.7463	3.89e-05	0.0024	TTGTGTTTTTTATAAATGTTTTTGTTATT
ABI3VP1_tnt.VRN1_col_a_m1	VRN1	Solyc09g065670	1931	1959	+	-13.7463	3.89e-05	0.0024	AATAATTTACTCTTTTGTTTTATTTCGAT
ND_tnt.FRS9_colamp_a_m1	FRS9	Solyc09g065670	140	169	-	-13.7228	2.73e-05	0.00923	TGTAATTATTTTTTTTCATATTTATTAAAA
ABI3VP1_tnt.VRN1_col_a_m1	VRN1	Solyc08g063040	683	711	-	-13.7164	3.86e-05	0.00239	TCCCTCTAAATATTTTTTAATTTTTTTCC
ABI3VP1_tnt.VRN1_col_a_m1	VRN1	Solyc10g084180	2355	2383	+	-13.7164	3.86e-05	0.00239	ACTCCTTCCGTTTTAATTTGTTTTTTTTT
ABI3VP1_tnt.VRN1_col_a_m1	VRN1	Solyc10g084180	2889	2917	-	-13.7164	3.86e-05	0.00239	TTACAAGTTCTTTTGTTTTTGGTTTTAGA
ND_tnt.FRS9_colamp_a_m1	FRS9	Solyc01g005060	644	673	-	-13.703	2.71e-05	0.00923	GTAGTTATTACTGATGTACAAGACAAAAAC
ND_tnt.FRS9_colamp_a_m1	FRS9	Solyc02g062940	2024	2053	-	-13.703	2.71e-05	0.00923	CAAATTCTTTTGGAGTAAAAATTAATAAAA
ABI3VP1_tnt.VRN1_col_a_m1	VRN1	Solyc01g005060	263	291	-	-13.7015	3.85e-05	0.00239	TAATTTTCTATACAATTTATTTTTTTATA
ABI3VP1_tnt.VRN1_col_a_m1	VRN1	Solyc11g069240	2745	2773	-	-13.7015	3.85e-05	0.00239	TTTCCTTTTTTCTAAGTTTTTGTTTGATT
ABI3VP1_tnt.VRN1_col_a_m1	VRN1	Solyc08g063040	676	704	-	-13.6866	3.84e-05	0.00239	AAATATTTTTTAATTTTTTTCCTGCTAGT
ABI3VP1_tnt.VRN1_col_a_m1	VRN1	Solyc01g005060	2350	2378	-	-13.6866	3.84e-05	0.00239	ACAAATGTGTTATTTTTATTTATTTCTTT
ABI3VP1_tnt.VRN1_col_a_m1	VRN1	Solyc05g054030	1537	1565	-	-13.6567	3.82e-05	0.00238	AATTTTGTATTTTGATTTATTTATTATTA
ABI3VP1_tnt.VRN1_col_a_m1	VRN1	Solyc11g069240	2399	2427	+	-13.6567	3.82e-05	0.00238	TCTTATAAATATTTTCTTCTTTTAGTTTC
ND_tnt.FRS9_colamp_a_m1	FRS9	Solyc06g072360	247	276	+	-13.6535	2.68e-05	0.00923	CTAAATATTCTTATATTTGCCTAATAAGAA
ND_tnt.FRS9_colamp_a_m1	FRS9	Solyc06g072360	1819	1848	+	-13.6535	2.68e-05	0.00923	TTTATTAATTTTAATATTCAATTAAATTAT
ABI3VP1_tnt.VRN1_col_a_m1	VRN1	Solyc04g080130	2139	2167	+	-13.6418	3.8e-05	0.00238	ATAATGATTTTGAATTTTTATTTATTGTT
SRS_tnt.SRS7_colamp_a_m1	SRS7	Solyc05g054030	260	289	-	-13.6404	3.37e-05	0.226	CACTATTCACTAATTATAAAAAGCCAAAGA
ABI3VP1_tnt.VRN1_col_a_m1	VRN1	Solyc04g080130	861	889	+	-13.6269	3.79e-05	0.00237	AAAATTCACATTTTTATTTTCTTTTTGCC
ABI3VP1_tnt.VRN1_col_a_m1	VRN1	Solyc09g074780	1054	1082	-	-13.6269	3.79e-05	0.00237	CTCTTTTTATTTTTATTTGTCTATTATAT
ABI3VP1_tnt.VRN1_col_a_m1	VRN1	Solyc11g069240	1234	1262	-	-13.6269	3.79e-05	0.00237	TGTTAATAATTAAATTTTTTTTTTCTCAA
BBRBPC_tnt.BPC5_col_a_m1	BPC5	Solyc01g099340	974	1003	+	-13.622	1.25e-07	0.000693	AATGAGAAAGAGAGAAAGACAAAAAAAGAC
ABI3VP1_tnt.VRN1_col_a_m1	VRN1	Solyc09g065670	2638	2666	+	-13.6119	3.78e-05	0.00237	TCTCTATTTTTTATTTTTTTAATTATTAT
ABI3VP1_tnt.VRN1_col_a_m1	VRN1	Solyc09g074780	975	1003	-	-13.597	3.77e-05	0.00237	GGTCTTCTTTTTTCTTTTTTACATGTTTT
ABI3VP1_tnt.VRN1_col_a_m1	VRN1	Solyc09g065670	1131	1159	-	-13.597	3.77e-05	0.00237	CTAGACTTTCTATTTTTATTATTTTCTTG
ABI3VP1_tnt.VRN1_col_a_m1	VRN1	Solyc07g053570	977	1005	+	-13.5821	3.76e-05	0.00237	AAGCTTAATTTATTTATTTTTTTTAAAAA
ABI3VP1_tnt.VRN1_col_a_m1	VRN1	Solyc03g098070	1575	1603	+	-13.5821	3.76e-05	0.00237	TTTATTTGTTTGGCTTCTTTCTTTTTTCT
ABI3VP1_tnt.VRN1_col_a_m1	VRN1	Solyc11g069240	1872	1900	+	-13.5821	3.76e-05	0.00237	ATATAATTTTTTATTTTTTTTAGGCTGAG
ABI3VP1_tnt.VRN1_col_a_m1	VRN1	Solyc01g099340	2140	2168	+	-13.5821	3.76e-05	0.00237	ATTTAATCTTTATCTAGTTTTATTTTTTT
ABI3VP1_tnt.VRN1_col_a_m1	VRN1	Solyc02g085580	2624	2652	+	-13.5821	3.76e-05	0.00237	TTCATTTGATTAATTTTCTGTTCTGTTTT
ABI3VP1_tnt.VRN1_col_a_m1	VRN1	Solyc01g099340	2608	2636	-	-13.5672	3.75e-05	0.00237	TAGTATTTTTATTTTATTTTTTGCGTTTT
ABI3VP1_tnt.VRN1_col_a_m1	VRN1	Solyc10g084180	275	303	+	-13.5522	3.74e-05	0.00237	ATCATATATAAATTTTTCTTTTTCTTTTA
ABI3VP1_tnt.VRN1_col_a_m1	VRN1	Solyc01g005060	1706	1734	+	-13.5522	3.74e-05	0.00237	ACAATAGTTTTTATGTTTAGTTTATGGTG
ND_tnt.FRS9_colamp_a_m1	FRS9	Solyc07g053570	2962	2991	-	-13.5446	2.62e-05	0.00923	ATTAAAATTGTTAGCTTATAGCTAAAACTT
MYBrelated_tnt.AT4G12670_col_a_m1	AT4G12670	Solyc05g054030	1552	1580	+	-13.5393	3.82e-05	0.264	CAAAATACAAAATTATAAAGTGTATAATT
ABI3VP1_tnt.VRN1_col_a_m1	VRN1	Solyc10g084180	2816	2844	+	-13.5373	3.72e-05	0.00237	GTGTTTTTCTTTGTGTTTGTTATTGTGTG
ABI3VP1_tnt.VRN1_col_a_m1	VRN1	Solyc09g007550	2889	2917	+	-13.5373	3.72e-05	0.00237	TTGTGAGTTTTAAGTTCTTTTTATCTGTT
ABI3VP1_tnt.VRN1_col_a_m1	VRN1	Solyc09g065670	150	178	-	-13.5224	3.71e-05	0.00237	AATGATTGATGTAATTATTTTTTTTCATA
ABI3VP1_tnt.VRN1_col_a_m1	VRN1	Solyc02g085580	2634	2662	+	-13.5224	3.71e-05	0.00237	TAATTTTCTGTTCTGTTTTATTATTTTAT
ABI3VP1_tnt.VRN1_col_a_m1	VRN1	Solyc01g099340	580	608	-	-13.5075	3.7e-05	0.00236	CTCTTATTTTTTTATTTTTTTTAAAATTA
BBRBPC_tnt.BPC5_col_a_m1	BPC5	Solyc06g062670	2646	2675	+	-13.5	1.21e-07	0.000693	TGGGAGAAAGAGAGAGAGAGAGGATTACAG
ND_tnt.FRS9_colamp_a_m1	FRS9	Solyc04g080130	780	809	-	-13.495	2.59e-05	0.00923	AAAAATATTTACCGTTTATAATTATATTTA
ABI3VP1_tnt.VRN1_col_a_m1	VRN1	Solyc09g007550	395	423	-	-13.4776	3.68e-05	0.00235	ATAATACTTATTATATTTTCATTTTTTTG
ABI3VP1_tnt.VRN1_col_a_m1	VRN1	Solyc10g084180	2366	2394	+	-13.4776	3.68e-05	0.00235	TTTAATTTGTTTTTTTTTATATGTTTAAA
ABI3VP1_tnt.VRN1_col_a_m1	VRN1	Solyc11g069240	698	726	+	-13.4478	3.66e-05	0.00234	GATAAGTTGATAAATATTTTTTTATTTAT
ABI3VP1_tnt.VRN1_col_a_m1	VRN1	Solyc10g084180	276	304	+	-13.4328	3.65e-05	0.00234	TCATATATAAATTTTTCTTTTTCTTTTAA
ABI3VP1_tnt.VRN1_col_a_m1	VRN1	Solyc01g005060	1940	1968	+	-13.4328	3.65e-05	0.00234	TTCAACTTTTCACTTTTTGTTTTTTATAA
ABI3VP1_tnt.VRN1_col_a_m1	VRN1	Solyc01g005060	2930	2958	+	-13.4328	3.65e-05	0.00234	ATCTTCTTTTTATTTACTTTTTTCACTTT
ABI3VP1_tnt.VRN1_col_a_m1	VRN1	Solyc04g080130	1140	1168	+	-13.4179	3.64e-05	0.00234	TATATATATATATATTATTTTTTTTCAAA
ABI3VP1_tnt.VRN1_col_a_m1	VRN1	Solyc08g063040	2850	2878	+	-13.4179	3.64e-05	0.00234	TTTGCTTTCCTCTTTCTTCTTTTACCTTT
ABI3VP1_tnt.VRN1_col_a_m1	VRN1	Solyc05g054030	316	344	-	-13.403	3.62e-05	0.00234	ATTATTATTATTATTATTATTTATTTTAT
ABI3VP1_tnt.VRN1_col_a_m1	VRN1	Solyc02g085580	1275	1303	+	-13.403	3.62e-05	0.00234	TTTATTTAATTTTCAAATTCTTTTTTTTA
ABI3VP1_tnt.VRN1_col_a_m1	VRN1	Solyc11g069240	442	470	-	-13.3731	3.6e-05	0.00233	TTATAATTACTTTCATTTCAATTTTTTTT
ND_tnt.FRS9_colamp_a_m1	FRS9	Solyc06g075250	296	325	+	-13.3465	2.51e-05	0.00901	TTATAAATTTTAAATTTTGATTTAGCGAAA
MYBrelated_tnt.TRP1_col_m1	TRP1	Solyc05g054030	1547	1569	+	-13.3371	6.7e-05	0.107	TAAATCAAAATACAAAATTATAA
ABI3VP1_tnt.VRN1_col_a_m1	VRN1	Solyc06g062670	1037	1065	+	-13.3284	3.57e-05	0.00231	AATGGTTTATTTTCATTTTTATGTTTGAA
BBRBPC_tnt.BPC5_col_a_m1	BPC5	Solyc05g054030	2982	3011	-	-13.3171	1.16e-07	0.000693	AGAGAGAGAGAGAAAGAGATATATTCAATA
ND_tnt.FRS9_colamp_a_m1	FRS9	Solyc08g063040	507	536	-	-13.3168	2.49e-05	0.00901	GTGAATATTAGGGAATGAAAGATACAAGTA
ABI3VP1_tnt.VRN1_col_a_m1	VRN1	Solyc06g072360	1729	1757	+	-13.3134	3.56e-05	0.00231	TATATGATACGTTTTTTTATTTTACTAAT
ND_tnt.FRS9_colamp_a_m1	FRS9	Solyc04g008500	1668	1697	+	-13.3069	2.49e-05	0.00901	TTAAATAATATCGGTTTTGAAAATTTATCT
ABI3VP1_tnt.VRN1_col_a_m1	VRN1	Solyc11g069240	903	931	-	-13.2985	3.55e-05	0.0023	ATTTGGGATCTCTCTTCTTTTTTCTATTC
ABI3VP1_tnt.VRN1_col_a_m1	VRN1	Solyc11g069240	1630	1658	-	-13.2985	3.55e-05	0.0023	TATATGATATGTTTAATATTTTTTCTAAT
ABI3VP1_tnt.VRN1_col_a_m1	VRN1	Solyc09g007550	1884	1912	-	-13.2985	3.55e-05	0.0023	CCTTTTTCCTTTTATTTTTGTTGTTCATC
ABI3VP1_tnt.VRN1_col_a_m1	VRN1	Solyc07g053570	61	89	+	-13.2687	3.53e-05	0.0023	ACATGCATTTTTTTCTTTTTTTTTACATT
ABI3VP1_tnt.VRN1_col_a_m1	VRN1	Solyc07g053570	975	1003	+	-13.2687	3.53e-05	0.0023	AGAAGCTTAATTTATTTATTTTTTTTAAA
ABI3VP1_tnt.VRN1_col_a_m1	VRN1	Solyc04g080130	2143	2171	+	-13.2687	3.53e-05	0.0023	TGATTTTGAATTTTTATTTATTGTTAAGT
ABI3VP1_tnt.VRN1_col_a_m1	VRN1	Solyc01g099340	2824	2852	-	-13.2687	3.53e-05	0.0023	GAGAGATTTTATTTTTTATTTTTTGGGGG
ABI3VP1_tnt.VRN1_col_a_m1	VRN1	Solyc04g008500	2934	2962	+	-13.2687	3.53e-05	0.0023	CTTTTTTTTCTAATTTTTTTTGGTTAATT
ABI3VP1_tnt.VRN1_col_a_m1	VRN1	Solyc09g074780	982	1010	-	-13.2537	3.52e-05	0.0023	TGAAAATGGTCTTCTTTTTTCTTTTTTAC
ABI3VP1_tnt.VRN1_col_a_m1	VRN1	Solyc09g065670	305	333	+	-13.2388	3.51e-05	0.0023	TTTTATGTATACACATTTTTTTTTCCTTT
ABI3VP1_tnt.VRN1_col_a_m1	VRN1	Solyc02g062940	2013	2041	+	-13.2388	3.51e-05	0.0023	ATATTATATTTTTTTATTAATTTTTACTC
ABI3VP1_tnt.VRN1_col_a_m1	VRN1	Solyc06g072360	2167	2195	+	-13.2388	3.51e-05	0.0023	TAGTGATTTTGTGATGTTTTTTTGTCTTC
ABI3VP1_tnt.VRN1_col_a_m1	VRN1	Solyc05g054030	297	325	-	-13.2239	3.49e-05	0.0023	TTTATTTTATTTTATTTATTTTGGTAGTT
ABI3VP1_tnt.VRN1_col_a_m1	VRN1	Solyc11g069240	702	730	+	-13.2239	3.49e-05	0.0023	AGTTGATAAATATTTTTTTATTTATAATT
ABI3VP1_tnt.VRN1_col_a_m1	VRN1	Solyc09g007550	1891	1919	-	-13.209	3.48e-05	0.0023	TATTTATCCTTTTTCCTTTTATTTTTGTT
ABI3VP1_tnt.VRN1_col_a_m1	VRN1	Solyc06g072360	181	209	+	-13.194	3.47e-05	0.00229	AAAACTGCTCTTTTTCTCTCTTTTTGGCT
ABI3VP1_tnt.VRN1_col_a_m1	VRN1	Solyc01g005060	1904	1932	+	-13.1791	3.46e-05	0.00229	TGGAATTTTATTTTTATTTTTTTGAAAAA
ABI3VP1_tnt.VRN1_col_a_m1	VRN1	Solyc02g085580	729	757	+	-13.1642	3.45e-05	0.00228	TTACTATTTTGTTTGTATTTTTTAACTTG
ABI3VP1_tnt.VRN1_col_a_m1	VRN1	Solyc02g062940	2011	2039	+	-13.1642	3.45e-05	0.00228	TTATATTATATTTTTTTATTAATTTTTAC
ND_tnt.FRS9_colamp_a_m1	FRS9	Solyc01g099340	2016	2045	+	-13.1386	2.4e-05	0.00883	TTAGTCATCTCTATCTTTCATTCATAATAA
MYBrelated_tnt.TRP1_col_m1	TRP1	Solyc01g099340	2909	2931	+	-13.1348	6.42e-05	0.107	TTCTTCTAAACAGCAAATCCTTA
ABI3VP1_tnt.VRN1_col_a_m1	VRN1	Solyc06g072360	1338	1366	+	-13.1343	3.43e-05	0.00227	TGTGATATATTTTTTTCTTTTGGTCTATT
ND_tnt.FRS9_colamp_a_m1	FRS9	Solyc02g062940	76	105	+	-13.1287	2.39e-05	0.00883	AGAAATATCATTAATTTGATTTGATTTTAA
MYBrelated_tnt.AT4G12670_col_a_m1	AT4G12670	Solyc05g054030	799	827	-	-13.1236	3.48e-05	0.264	TTAAACTCTATACATAAATAATACAATTC
ABI3VP1_tnt.VRN1_col_a_m1	VRN1	Solyc02g062940	2324	2352	+	-13.1194	3.42e-05	0.00227	CATATATATATTTAATTATTTTTTTATGA
ABI3VP1_tnt.VRN1_col_a_m1	VRN1	Solyc02g085580	2398	2426	+	-13.1194	3.42e-05	0.00227	ATTTAGTTAATTATATTTTTTATTTAACT
ABI3VP1_tnt.VRN1_col_a_m1	VRN1	Solyc09g065670	1626	1654	+	-13.1045	3.41e-05	0.00227	TGTACAAAAATTTTTTTTTATCTACTGTT
ABI3VP1_tnt.VRN1_col_a_m1	VRN1	Solyc04g008500	1116	1144	+	-13.0896	3.4e-05	0.00226	GTATTTTAAAGAGTTTTTTGTTTATATAT
ABI3VP1_tnt.VRN1_col_a_m1	VRN1	Solyc02g085580	1288	1316	+	-13.0896	3.4e-05	0.00226	CAAATTCTTTTTTTTATGGCTTTTGTTTG
ABI3VP1_tnt.VRN1_col_a_m1	VRN1	Solyc01g099340	979	1007	-	-13.0746	3.39e-05	0.00226	TCAAGTCTTTTTTTGTCTTTCTCTCTTTC
ABI3VP1_tnt.VRN1_col_a_m1	VRN1	Solyc04g008500	2963	2991	+	-13.0746	3.39e-05	0.00226	TTTATTTTTTGTTTTTATTTTATAGATGG
ND_tnt.FRS9_colamp_a_m1	FRS9	Solyc01g005060	2500	2529	-	-13.0495	2.35e-05	0.00881	AAAAATATCTTTAACCTTGAGTGAAATCAA
ABI3VP1_tnt.VRN1_col_a_m1	VRN1	Solyc02g085580	1287	1315	+	-13.0448	3.37e-05	0.00225	TCAAATTCTTTTTTTTATGGCTTTTGTTT
ABI3VP1_tnt.VRN1_col_a_m1	VRN1	Solyc10g084180	1342	1370	-	-13.0448	3.37e-05	0.00225	ATTGATTAATTCTTTTTATAATTTTTTAA
ABI3VP1_tnt.VRN1_col_a_m1	VRN1	Solyc08g063040	282	310	-	-13.0299	3.36e-05	0.00225	TAACTGTTTTTATTTTTCTGTTTAAATAT
ABI3VP1_tnt.VRN1_col_a_m1	VRN1	Solyc05g054030	352	380	+	-13.0299	3.36e-05	0.00225	ATATATATATATTAGATTTTTTTTTATAT
ND_tnt.FRS9_colamp_a_m1	FRS9	Solyc08g063040	812	841	-	-13.0297	2.34e-05	0.00881	TGAACAACCAATAGTTAAAAAGTGTTCCAA
ABI3VP1_tnt.VRN1_col_a_m1	VRN1	Solyc07g053570	2916	2944	+	-13.0149	3.35e-05	0.00225	AGTACATATATATATATTTATTTATTTTT
ABI3VP1_tnt.VRN1_col_a_m1	VRN1	Solyc09g007550	2601	2629	+	-13	3.34e-05	0.00225	TTTTTTAATTATTATTATTATTTTTGTTA
ABI3VP1_tnt.VRN1_col_a_m1	VRN1	Solyc11g069240	2746	2774	-	-13	3.34e-05	0.00225	TTTTCCTTTTTTCTAAGTTTTTGTTTGAT
ABI3VP1_tnt.VRN1_col_a_m1	VRN1	Solyc10g084180	40	68	-	-12.9851	3.33e-05	0.00224	TTTTCAAAATACTATTTTTTTTTTCATTT
ABI3VP1_tnt.VRN1_col_a_m1	VRN1	Solyc04g080130	2790	2818	+	-12.9851	3.33e-05	0.00224	TTCTTCCCATTTTTTTCTCTTCTTCAAGA
ABI3VP1_tnt.VRN1_col_a_m1	VRN1	Solyc06g062670	2946	2974	+	-12.9851	3.33e-05	0.00224	TATCTCTCTAATTTTTCTATTTTTTTTAA
ABI3VP1_tnt.VRN1_col_a_m1	VRN1	Solyc02g085580	136	164	+	-12.9701	3.32e-05	0.00224	TGATATTTTAATTTTTGTGTTTTTTATAA
ABI3VP1_tnt.VRN1_col_a_m1	VRN1	Solyc04g008500	1127	1155	+	-12.9552	3.31e-05	0.00224	AGTTTTTTGTTTATATATTTATTTTGAAT
ABI3VP1_tnt.VRN1_col_a_m1	VRN1	Solyc09g065670	1428	1456	+	-12.9552	3.31e-05	0.00224	TATAGCTAATTTTTTTTTCATATTTTATA
ND_tnt.FRS9_colamp_a_m1	FRS9	Solyc09g065670	2828	2857	-	-12.9406	2.29e-05	0.00876	GTAACAACCTTTGGTTTTTATTGAACCAAA
ABI3VP1_tnt.VRN1_col_a_m1	VRN1	Solyc06g072360	1337	1365	+	-12.9403	3.3e-05	0.00224	ATGTGATATATTTTTTTCTTTTGGTCTAT
ABI3VP1_tnt.VRN1_col_a_m1	VRN1	Solyc06g075250	2593	2621	+	-12.9403	3.3e-05	0.00224	AACAAATAGTTTTTTTTTTTTTTTACCAG
ND_tnt.FRS9_colamp_a_m1	FRS9	Solyc06g072360	1090	1119	-	-12.9307	2.29e-05	0.00876	ATAAATGTAGTTGGATTTTAGCCATTGAAG
ABI3VP1_tnt.VRN1_col_a_m1	VRN1	Solyc06g072360	1199	1227	-	-12.9104	3.28e-05	0.00223	GCCTTTTTTACTCTTTTTTTTTTGCAAAG
ABI3VP1_tnt.VRN1_col_a_m1	VRN1	Solyc04g008500	2448	2476	-	-12.9104	3.28e-05	0.00223	TTTTAATCTCTATTATTTTTCTCTTTTAT
ND_tnt.FRS9_colamp_a_m1	FRS9	Solyc07g053570	2004	2033	-	-12.901	2.27e-05	0.00876	GAAAAAAATTTGGATTTAGCAACAAAACAA
ABI3VP1_tnt.VRN1_col_a_m1	VRN1	Solyc10g084180	74	102	+	-12.8955	3.27e-05	0.00223	GCTAACAAATTTGATTCTTTTTTTTATTA
ABI3VP1_tnt.VRN1_col_a_m1	VRN1	Solyc01g005060	1618	1646	+	-12.8806	3.26e-05	0.00223	TGATCTGTTATATTATATGTTTTTTATTA
MYBrelated_tnt.TRP1_col_m1	TRP1	Solyc05g054030	989	1011	-	-12.8539	6.04e-05	0.107	TAATTTTAATCACCTAATTCTAA
ND_tnt.FRS9_colamp_a_m1	FRS9	Solyc01g099340	657	686	+	-12.8515	2.25e-05	0.00876	AAGGATAACTTTCACATATAGCAAATAAAA
ABI3VP1_tnt.VRN1_col_a_m1	VRN1	Solyc02g062940	364	392	-	-12.8507	3.24e-05	0.00221	ATAAATACTATTTTTTTTAATTTCTTTTT
BBRBPC_tnt.BPC5_col_a_m1	BPC5	Solyc04g008500	2630	2659	+	-12.8415	1.04e-07	0.000693	AAAAAGAGAGAGAAAAACACACACAAAAAA
ABI3VP1_tnt.VRN1_col_a_m1	VRN1	Solyc07g053570	782	810	-	-12.8358	3.23e-05	0.00221	AAAGCTTCTTTAATTTGCTATTTTTTGAA
ABI3VP1_tnt.VRN1_col_a_m1	VRN1	Solyc09g065670	1279	1307	-	-12.8358	3.23e-05	0.00221	CTTTAATTTTATTTTTTTTATCATTGTAA
ABI3VP1_tnt.VRN1_col_a_m1	VRN1	Solyc10g084180	1398	1426	-	-12.8358	3.23e-05	0.00221	ATTATAAATTGATTTTTTCTTTTACATAT
ABI3VP1_tnt.VRN1_col_a_m1	VRN1	Solyc10g084180	883	911	-	-12.8209	3.22e-05	0.00221	AAGTAATGTATTCTTTTTTTTTATATTTA
ABI3VP1_tnt.VRN1_col_a_m1	VRN1	Solyc04g008500	2154	2182	+	-12.8209	3.22e-05	0.00221	CTATATTTAACTTTATTTTGTATTTTTAC
ABI3VP1_tnt.VRN1_col_a_m1	VRN1	Solyc09g065670	143	171	-	-12.806	3.21e-05	0.00221	GATGTAATTATTTTTTTTCATATTTATTA
ABI3VP1_tnt.VRN1_col_a_m1	VRN1	Solyc05g054030	1527	1555	-	-12.791	3.2e-05	0.00221	TTTGATTTATTTATTATTAATTTTCAGAA
ABI3VP1_tnt.VRN1_col_a_m1	VRN1	Solyc05g054030	39	67	-	-12.7761	3.19e-05	0.0022	AATAAAATTTTACTTTTTTTTGTATCTTA
ABI3VP1_tnt.VRN1_col_a_m1	VRN1	Solyc10g084180	78	106	+	-12.7761	3.19e-05	0.0022	ACAAATTTGATTCTTTTTTTTATTATTAT
MYBrelated_tnt.TRP1_col_m1	TRP1	Solyc06g075250	153	175	+	-12.7753	5.94e-05	0.107	CTACTCTTACTACTATATACTAT
ND_tnt.FRS9_colamp_a_m1	FRS9	Solyc04g080130	577	606	-	-12.7723	2.21e-05	0.00876	TGAAATTTTATTATTTTATAGAGATATTAT
ABI3VP1_tnt.VRN1_col_a_m1	VRN1	Solyc01g099340	2152	2180	+	-12.7612	3.18e-05	0.0022	TCTAGTTTTATTTTTTTGTTTGTTATTTT
BBRBPC_tnt.BPC5_col_a_m1	BPC5	Solyc04g008500	2616	2645	+	-12.7561	1.02e-07	0.000693	AGAGTTAAAAGGAGAAAAAGAGAGAGAAAA
ND_tnt.FRS9_colamp_a_m1	FRS9	Solyc04g080130	1213	1242	-	-12.7327	2.19e-05	0.00876	TGTGTTATTTTTTATTTTCGAGAATTAAAT
ABI3VP1_tnt.VRN1_col_a_m1	VRN1	Solyc05g054030	304	332	-	-12.7164	3.15e-05	0.00218	ATTATTATTTATTTTATTTTATTTATTTT
ABI3VP1_tnt.VRN1_col_a_m1	VRN1	Solyc02g085580	2526	2554	+	-12.7164	3.15e-05	0.00218	TTATGATTTATTTACTTTTTATTTTCTTA
ABI3VP1_tnt.VRN1_col_a_m1	VRN1	Solyc04g008500	2442	2470	-	-12.7015	3.14e-05	0.00218	TCTCTATTATTTTTCTCTTTTATTCCGAC
ABI3VP1_tnt.VRN1_col_a_m1	VRN1	Solyc09g065670	2642	2670	+	-12.7015	3.14e-05	0.00218	TATTTTTTATTTTTTTAATTATTATTATT
ABI3VP1_tnt.VRN1_col_a_m1	VRN1	Solyc04g008500	1406	1434	+	-12.6866	3.13e-05	0.00218	TAAGAAATTAGTTAAATTTTTTTTTCAAT
ABI3VP1_tnt.VRN1_col_a_m1	VRN1	Solyc09g007550	2775	2803	+	-12.6866	3.13e-05	0.00218	TTTATAAGTTTTAAGTTCTTGTTTTTTAC
ND_tnt.FRS9_colamp_a_m1	FRS9	Solyc02g062940	1139	1168	-	-12.6634	2.16e-05	0.00871	TATATTGTTAATGGTTAAATGTAATATAAA
ABI3VP1_tnt.VRN1_col_a_m1	VRN1	Solyc09g065670	655	683	-	-12.6567	3.11e-05	0.00217	ATATGTTTATATTTTTTTTTGTTTTGCTA
ABI3VP1_tnt.VRN1_col_a_m1	VRN1	Solyc06g062670	2905	2933	+	-12.6418	3.1e-05	0.00217	ATCTAGGTTTTTTATTTGTTTTGTCTTAA
ND_tnt.FRS9_colamp_a_m1	FRS9	Solyc04g008500	1529	1558	+	-12.6238	2.14e-05	0.00871	ATAGATATCATTTTTATAAAAGAAATCAAA
ND_tnt.FRS9_colamp_a_m1	FRS9	Solyc02g085580	2406	2435	+	-12.6238	2.14e-05	0.00871	AATTATATTTTTTATTTAACTTTTTAAAAA
ABI3VP1_tnt.VRN1_col_a_m1	VRN1	Solyc07g053570	809	837	-	-12.597	3.07e-05	0.00215	TTCTAAAAGCTAAGATTTTTTTTTTTAAA
ABI3VP1_tnt.VRN1_col_a_m1	VRN1	Solyc01g005060	2037	2065	-	-12.597	3.07e-05	0.00215	TTTGCATGAACAATTTTTTTTTTTTGAGA
ABI3VP1_tnt.VRN1_col_a_m1	VRN1	Solyc10g084180	2887	2915	-	-12.597	3.07e-05	0.00215	ACAAGTTCTTTTGTTTTTGGTTTTAGATT
ABI3VP1_tnt.VRN1_col_a_m1	VRN1	Solyc05g054030	1542	1570	-	-12.5821	3.06e-05	0.00215	TTTATAATTTTGTATTTTGATTTATTTAT
ND_tnt.FRS9_colamp_a_m1	FRS9	Solyc10g084180	299	328	-	-12.5743	2.11e-05	0.00871	ATAAATTTCAATTATTTTCCAATATTAAAA
ABI3VP1_tnt.VRN1_col_a_m1	VRN1	Solyc05g054030	43	71	-	-12.5373	3.04e-05	0.00213	AAGTAATAAAATTTTACTTTTTTTTGTAT
ABI3VP1_tnt.VRN1_col_a_m1	VRN1	Solyc02g062940	2012	2040	+	-12.5075	3.02e-05	0.00212	TATATTATATTTTTTTATTAATTTTTACT
ABI3VP1_tnt.VRN1_col_a_m1	VRN1	Solyc02g085580	2065	2093	-	-12.5075	3.02e-05	0.00212	ATTTTGTTTATCCCTTTTAATTTATTTTT
ABI3VP1_tnt.VRN1_col_a_m1	VRN1	Solyc10g084180	1628	1656	+	-12.4925	3.01e-05	0.00212	ATCTTTTATGTTCTTTTTCTTTATTCTAC
MYBrelated_tnt.TRP1_col_m1	TRP1	Solyc03g098070	124	146	-	-12.4831	5.58e-05	0.107	AAACACAAGATTGGAAATACAAA
ABI3VP1_tnt.VRN1_col_a_m1	VRN1	Solyc06g072360	2639	2667	-	-12.4776	3e-05	0.00212	ATTAGTTTTCGTTTATTTTAATTATTATT
ABI3VP1_tnt.VRN1_col_a_m1	VRN1	Solyc10g084180	2809	2837	+	-12.4776	3e-05	0.00212	AACCTTTGTGTTTTTCTTTGTGTTTGTTA
ABI3VP1_tnt.VRN1_col_a_m1	VRN1	Solyc04g008500	2933	2961	+	-12.4776	3e-05	0.00212	TCTTTTTTTTCTAATTTTTTTTGGTTAAT
ND_tnt.FRS9_colamp_a_m1	FRS9	Solyc02g085580	1576	1605	-	-12.4653	2.06e-05	0.00867	TTCAATCTTAAAAATTTTCATAAATAAGAA
ABI3VP1_tnt.VRN1_col_a_m1	VRN1	Solyc09g007550	2827	2855	+	-12.4627	2.99e-05	0.00212	TTTAGTGTCTTTTATTGTGTTTTTTGTTC
ND_tnt.FRS9_colamp_a_m1	FRS9	Solyc09g065670	2683	2712	-	-12.4455	2.06e-05	0.00867	TGTAATTATAATTTCTTAGAGTAAAAAAAA
ABI3VP1_tnt.VRN1_col_a_m1	VRN1	Solyc07g053570	1636	1664	-	-12.4328	2.97e-05	0.00211	CAAATATTGGGTGTTTTTTTTTTGGTTAG
ABI3VP1_tnt.VRN1_col_a_m1	VRN1	Solyc10g084180	36	64	-	-12.4179	2.96e-05	0.00211	CAAAATACTATTTTTTTTTTCATTTTTAT
ABI3VP1_tnt.VRN1_col_a_m1	VRN1	Solyc05g054030	680	708	-	-12.4179	2.96e-05	0.00211	TTTCAAAATTTATCTCACTTTTTTTTTTG
ABI3VP1_tnt.VRN1_col_a_m1	VRN1	Solyc01g099340	2616	2644	-	-12.4179	2.96e-05	0.00211	GTAAATAGTAGTATTTTTATTTTATTTTT
ABI3VP1_tnt.VRN1_col_a_m1	VRN1	Solyc10g084180	80	108	+	-12.403	2.95e-05	0.00211	AAATTTGATTCTTTTTTTTATTATTATTA
ABI3VP1_tnt.VRN1_col_a_m1	VRN1	Solyc02g085580	1504	1532	+	-12.403	2.95e-05	0.00211	TATGATTTGATTAAATTTTTTTTTAATTT
MYBrelated_tnt.TRP1_col_m1	TRP1	Solyc07g053570	1884	1906	+	-12.382	5.46e-05	0.107	TTATCGTTGATCCTATGCTATTT
ABI3VP1_tnt.VRN1_col_a_m1	VRN1	Solyc10g084180	2810	2838	+	-12.3582	2.92e-05	0.00209	ACCTTTGTGTTTTTCTTTGTGTTTGTTAT
ND_tnt.FRS9_colamp_a_m1	FRS9	Solyc08g063040	1010	1039	-	-12.3267	2e-05	0.00858	GTGGTTATTTTAGGTGAATAATAAATAAGA
ABI3VP1_tnt.VRN1_col_a_m1	VRN1	Solyc02g062940	354	382	-	-12.3134	2.9e-05	0.00208	TTTTTTTTAATTTCTTTTTATATATAAAC
ABI3VP1_tnt.VRN1_col_a_m1	VRN1	Solyc01g005060	2442	2470	+	-12.3134	2.9e-05	0.00208	GGATGTTTTTTTGTTTCTCTTGTCTTGTT
ABI3VP1_tnt.VRN1_col_a_m1	VRN1	Solyc06g072360	2600	2628	-	-12.3134	2.9e-05	0.00208	TCCTTTTTTTGTTTTTTATTTGATGTTTG
ABI3VP1_tnt.VRN1_col_a_m1	VRN1	Solyc04g008500	2944	2972	+	-12.3134	2.9e-05	0.00208	TAATTTTTTTTGGTTAATTTTTATTTTTT
ABI3VP1_tnt.VRN1_col_a_m1	VRN1	Solyc03g098070	274	302	+	-12.2985	2.89e-05	0.00208	TTACTCAAAATATTGCTCTTTTTTTTTAA
ABI3VP1_tnt.VRN1_col_a_m1	VRN1	Solyc09g065670	2670	2698	+	-12.2985	2.89e-05	0.00208	TGGCTTTATTTTATTTTTTTTACTCTAAG
ABI3VP1_tnt.VRN1_col_a_m1	VRN1	Solyc04g080130	2610	2638	+	-12.2836	2.88e-05	0.00208	TCTCGCCGCTAATTTTTTTTTTTTTTTTT
ABI3VP1_tnt.VRN1_col_a_m1	VRN1	Solyc04g080130	832	860	-	-12.2687	2.87e-05	0.00207	CAGTTTATTTGATTTTCTTTTTTTAAAAA
ABI3VP1_tnt.VRN1_col_a_m1	VRN1	Solyc06g072360	2059	2087	+	-12.2687	2.87e-05	0.00207	TTATTATTATTATTATTATTATTATTGTA
ABI3VP1_tnt.VRN1_col_a_m1	VRN1	Solyc06g072360	2601	2629	-	-12.2537	2.86e-05	0.00207	TTCCTTTTTTTGTTTTTTATTTGATGTTT
ABI3VP1_tnt.VRN1_col_a_m1	VRN1	Solyc04g080130	2812	2840	-	-12.2537	2.86e-05	0.00207	AAAGAAGAAAGTTCTTTTTTTTTCTTGAA
ABI3VP1_tnt.VRN1_col_a_m1	VRN1	Solyc02g085580	1505	1533	+	-12.2388	2.85e-05	0.00207	ATGATTTGATTAAATTTTTTTTTAATTTT
ABI3VP1_tnt.VRN1_col_a_m1	VRN1	Solyc02g062940	2001	2029	+	-12.2388	2.85e-05	0.00207	TACATATATATTATATTATATTTTTTTAT
MYBrelated_tnt.TRP1_col_m1	TRP1	Solyc09g007550	2790	2812	-	-12.236	5.29e-05	0.107	AAACACTAAGTAAAAAACAAGAA
SRS_tnt.SRS7_colamp_a_m1	SRS7	Solyc07g053570	2512	2541	+	-12.236	2.45e-05	0.226	ATCTAACACCTCGCATCAATAACCTATATC
ABI3VP1_tnt.VRN1_col_a_m1	VRN1	Solyc02g085580	442	470	+	-12.209	2.84e-05	0.00206	ATTTTTCTTTTAATTATTTAATTTCGAGC
ABI3VP1_tnt.VRN1_col_a_m1	VRN1	Solyc04g080130	840	868	-	-12.209	2.84e-05	0.00206	TGAATTTTCAGTTTATTTGATTTTCTTTT
ABI3VP1_tnt.VRN1_col_a_m1	VRN1	Solyc02g085580	554	582	-	-12.194	2.83e-05	0.00206	ACTTTGACTAGATAGTTTTTTTTTCCTTT
ABI3VP1_tnt.VRN1_col_a_m1	VRN1	Solyc08g063040	1218	1246	-	-12.1791	2.82e-05	0.00206	TATCAACTTTTTGAGTTTTATTTATGAAT
ABI3VP1_tnt.VRN1_col_a_m1	VRN1	Solyc02g085580	2060	2088	-	-12.1642	2.81e-05	0.00206	GTTTATCCCTTTTAATTTATTTTTTTTAA
ABI3VP1_tnt.VRN1_col_a_m1	VRN1	Solyc10g084180	1621	1649	+	-12.1493	2.8e-05	0.00205	AGATTTCATCTTTTATGTTCTTTTTCTTT
ABI3VP1_tnt.VRN1_col_a_m1	VRN1	Solyc01g005060	2116	2144	+	-12.1493	2.8e-05	0.00205	GAAATTCTAATTTTATTTTTTTTAAGAAT
ABI3VP1_tnt.VRN1_col_a_m1	VRN1	Solyc08g063040	2657	2685	+	-12.1493	2.8e-05	0.00205	TTAATTAATATTCCTTTTTTATTATTATC
ABI3VP1_tnt.VRN1_col_a_m1	VRN1	Solyc04g080130	1138	1166	+	-12.1343	2.79e-05	0.00205	TATATATATATATATATTATTTTTTTTCA
ABI3VP1_tnt.VRN1_col_a_m1	VRN1	Solyc09g065670	2634	2662	+	-12.1343	2.79e-05	0.00205	TTAATCTCTATTTTTTATTTTTTTAATTA
ABI3VP1_tnt.VRN1_col_a_m1	VRN1	Solyc04g008500	2642	2670	-	-12.1194	2.78e-05	0.00205	TGAACTATTTTTTTTTTGTGTGTGTTTTT
ND_tnt.FRS9_colamp_a_m1	FRS9	Solyc10g084180	866	895	-	-12.1188	1.91e-05	0.00827	TTTTTTATATTTAAATTAGAAATATATTAT
ABI3VP1_tnt.VRN1_col_a_m1	VRN1	Solyc06g062670	1034	1062	+	-12.0896	2.77e-05	0.00204	AAGAATGGTTTATTTTCATTTTTATGTTT
ABI3VP1_tnt.VRN1_col_a_m1	VRN1	Solyc07g053570	1598	1626	-	-12.0896	2.77e-05	0.00204	TAAAAGCTGAGTTTCCTTGTTTTTTTTTT
ABI3VP1_tnt.VRN1_col_a_m1	VRN1	Solyc09g065670	2625	2653	+	-12.0896	2.77e-05	0.00204	TTTTTATTTTTAATCTCTATTTTTTATTT
ABI3VP1_tnt.VRN1_col_a_m1	VRN1	Solyc06g062670	1038	1066	+	-12.0746	2.76e-05	0.00204	ATGGTTTATTTTCATTTTTATGTTTGAAA
ABI3VP1_tnt.VRN1_col_a_m1	VRN1	Solyc02g062940	1777	1805	-	-12.0746	2.76e-05	0.00204	TTTTTAAATTGTCTATTTTATCTTTAATA
MYBrelated_tnt.TRP1_col_m1	TRP1	Solyc10g084180	725	747	+	-12.0674	5.1e-05	0.107	AAATCATGAAGAGTAAGCAAAAA
ABI3VP1_tnt.VRN1_col_a_m1	VRN1	Solyc08g063040	1239	1267	+	-12.0597	2.75e-05	0.00204	AGTTGATATTTTTTGAGTTTTGTTTTTTA
ND_tnt.FRS9_colamp_a_m1	FRS9	Solyc01g005060	1044	1073	+	-12.0495	1.88e-05	0.00823	TTAAATATTTTGAGTATTTTTTAATGAAAT
ABI3VP1_tnt.VRN1_col_a_m1	VRN1	Solyc05g054030	734	762	-	-12.0448	2.74e-05	0.00204	TTCGATTATTTTAATTTTCTTATATTATT
ABI3VP1_tnt.VRN1_col_a_m1	VRN1	Solyc04g008500	2761	2789	+	-12.0448	2.74e-05	0.00204	TTTAGTTAATTTATTTTCCTTCATTTTTG
ABI3VP1_tnt.VRN1_col_a_m1	VRN1	Solyc08g063040	1623	1651	+	-12	2.72e-05	0.00203	ATTATTATTCGTGAGTTTTTATTTTTATG
ABI3VP1_tnt.VRN1_col_a_m1	VRN1	Solyc04g008500	2363	2391	-	-12	2.72e-05	0.00203	GAACATAATTTTGTTATTGATTTTTCAGC
ABI3VP1_tnt.VRN1_col_a_m1	VRN1	Solyc04g008500	2941	2969	+	-12	2.72e-05	0.00203	TTCTAATTTTTTTTGGTTAATTTTTATTT
ND_tnt.FRS9_colamp_a_m1	FRS9	Solyc04g080130	647	676	+	-12	1.86e-05	0.00822	CTTAATATTATGGATTTAATTTTCATATCA
MYBrelated_tnt.TRP1_col_m1	TRP1	Solyc09g007550	2291	2313	+	-11.9888	5.01e-05	0.107	ATACAATTAATACAAAATAAAAC
MYBrelated_tnt.TRP1_col_m1	TRP1	Solyc01g005060	2131	2153	-	-11.9775	5e-05	0.107	TATTTCTAAATTCTTAAAAAAAA
ABI3VP1_tnt.VRN1_col_a_m1	VRN1	Solyc09g065670	1285	1313	-	-11.9701	2.7e-05	0.00202	GTTCATCTTTAATTTTATTTTTTTTATCA
ABI3VP1_tnt.VRN1_col_a_m1	VRN1	Solyc02g085580	1298	1326	+	-11.9552	2.69e-05	0.00202	TTTTTATGGCTTTTGTTTGCTTCTTTTTT
ABI3VP1_tnt.VRN1_col_a_m1	VRN1	Solyc10g084180	1627	1655	+	-11.9552	2.69e-05	0.00202	CATCTTTTATGTTCTTTTTCTTTATTCTA
ND_tnt.FRS9_colamp_a_m1	FRS9	Solyc05g054030	881	910	-	-11.9505	1.84e-05	0.00822	CAATATATTAATTAAATAGAATTAATGAAA
MYBrelated_tnt.TRP1_col_m1	TRP1	Solyc03g098070	698	720	+	-11.9438	4.97e-05	0.107	AAACATTATATAATAAAACAAAA
ABI3VP1_tnt.VRN1_col_a_m1	VRN1	Solyc09g007550	2825	2853	+	-11.9403	2.68e-05	0.00202	ACTTTAGTGTCTTTTATTGTGTTTTTTGT
ABI3VP1_tnt.VRN1_col_a_m1	VRN1	Solyc07g053570	2922	2950	+	-11.9403	2.68e-05	0.00202	TATATATATATTTATTTATTTTTTTGCTT
ABI3VP1_tnt.VRN1_col_a_m1	VRN1	Solyc06g075250	2172	2200	+	-11.9254	2.67e-05	0.00201	ACTCCCTTTTTTGATCCTCTTCTTTTTTA
ABI3VP1_tnt.VRN1_col_a_m1	VRN1	Solyc03g098070	2818	2846	+	-11.9254	2.67e-05	0.00201	GCGCACCTTTATTGTATTTTTTTTTAATT
ABI3VP1_tnt.VRN1_col_a_m1	VRN1	Solyc10g084180	274	302	+	-11.8955	2.66e-05	0.00201	AATCATATATAAATTTTTCTTTTTCTTTT
ABI3VP1_tnt.VRN1_col_a_m1	VRN1	Solyc02g062940	2322	2350	+	-11.8955	2.66e-05	0.00201	TACATATATATATTTAATTATTTTTTTAT
ABI3VP1_tnt.VRN1_col_a_m1	VRN1	Solyc08g063040	533	561	-	-11.8806	2.65e-05	0.00201	TGATTATGTATCCTTTTTTTTGTGTGTGA
ABI3VP1_tnt.VRN1_col_a_m1	VRN1	Solyc03g098070	1708	1736	-	-11.8657	2.64e-05	0.002	TTTTCAATTATTAATATTATTTTTTTAGA
ABI3VP1_tnt.VRN1_col_a_m1	VRN1	Solyc02g085580	1278	1306	+	-11.8507	2.63e-05	0.002	ATTTAATTTTCAAATTCTTTTTTTTATGG
ABI3VP1_tnt.VRN1_col_a_m1	VRN1	Solyc02g062940	1537	1565	+	-11.8507	2.63e-05	0.002	ATATTTTTAAAATTTATTTTTCTATTATA
ABI3VP1_tnt.VRN1_col_a_m1	VRN1	Solyc10g084180	2746	2774	-	-11.8507	2.63e-05	0.002	ATATTTTCTTGGGAATTTTTTTTGTTTGA
MYBrelated_tnt.TRP1_col_m1	TRP1	Solyc06g062670	165	187	-	-11.8427	4.86e-05	0.107	ATTTCATAAATAGTATATATTAT
ND_tnt.FRS9_colamp_a_m1	FRS9	Solyc10g084180	484	513	-	-11.8119	1.78e-05	0.00805	ATATATATCGTAAAATTAAACGTAAGAGAA
ABI3VP1_tnt.VRN1_col_a_m1	VRN1	Solyc09g007550	2783	2811	+	-11.806	2.61e-05	0.00199	TTTTAAGTTCTTGTTTTTTACTTAGTGTT
ND_tnt.FRS9_colamp_a_m1	FRS9	Solyc09g007550	1697	1726	+	-11.7624	1.76e-05	0.00805	TGTAATATATTTATATAAAATATATAGAAT
ABI3VP1_tnt.VRN1_col_a_m1	VRN1	Solyc01g005060	128	156	-	-11.7612	2.58e-05	0.00197	TGTAATTCTATATATTCTCTTTTTCTAAG
ABI3VP1_tnt.VRN1_col_a_m1	VRN1	Solyc09g007550	1003	1031	-	-11.7612	2.58e-05	0.00197	TTATTATTCCTTTTATTTTTTTGGTGGGG
ND_tnt.FRS9_colamp_a_m1	FRS9	Solyc11g069240	770	799	+	-11.7327	1.75e-05	0.00805	GGGGATACAATTGCTTTTCCGTTAATGAGA
ABI3VP1_tnt.VRN1_col_a_m1	VRN1	Solyc06g072360	2206	2234	+	-11.7164	2.56e-05	0.00196	TACTTTTTCCTTCTTTTTTTTTTAATAAA
ABI3VP1_tnt.VRN1_col_a_m1	VRN1	Solyc09g065670	652	680	-	-11.7015	2.55e-05	0.00196	TGTTTATATTTTTTTTTGTTTTGCTATTG
ABI3VP1_tnt.VRN1_col_a_m1	VRN1	Solyc09g007550	2506	2534	-	-11.6866	2.54e-05	0.00195	GTCATTTCACTTTTATGTTGTTTGTTTAT
ABI3VP1_tnt.VRN1_col_a_m1	VRN1	Solyc06g072360	1293	1321	-	-11.6716	2.54e-05	0.00195	CGATCTCCTCTCGTTTTCCTTTTTTCAAT
ABI3VP1_tnt.VRN1_col_a_m1	VRN1	Solyc11g069240	2738	2766	-	-11.6716	2.54e-05	0.00195	TTTTCTAAGTTTTTGTTTGATTTTAGTAT
ABI3VP1_tnt.VRN1_col_a_m1	VRN1	Solyc04g080130	733	761	+	-11.6567	2.53e-05	0.00195	ATAATATTTCTATTGTTATGTTTGTTATC
ABI3VP1_tnt.VRN1_col_a_m1	VRN1	Solyc01g099340	2169	2197	+	-11.6567	2.53e-05	0.00195	GTTTGTTATTTTATTATATTTTATTTAGT
MYBrelated_tnt.TRP1_col_m1	TRP1	Solyc09g074780	955	977	+	-11.6404	4.65e-05	0.107	AAATAGTAAATGTTAAATGCAAA
ABI3VP1_tnt.VRN1_col_a_m1	VRN1	Solyc03g098070	707	735	-	-11.6269	2.51e-05	0.00194	CGTATGGTTATTACTTTTTGTTTTATTAT
ABI3VP1_tnt.VRN1_col_a_m1	VRN1	Solyc06g072360	2197	2225	+	-11.6269	2.51e-05	0.00194	TTACTAAATTACTTTTTCCTTCTTTTTTT
ABI3VP1_tnt.VRN1_col_a_m1	VRN1	Solyc08g063040	2682	2710	-	-11.6119	2.5e-05	0.00194	TATAAGATTCTTTTTTTTTTTTATAGATA
ABI3VP1_tnt.VRN1_col_a_m1	VRN1	Solyc03g098070	1564	1592	+	-11.597	2.5e-05	0.00194	GATCTTCTGTTTTTATTTGTTTGGCTTCT
ABI3VP1_tnt.VRN1_col_a_m1	VRN1	Solyc09g065670	2594	2622	+	-11.597	2.5e-05	0.00194	AAAACAATTCTTTAATTTCTTCTTCTTTC
ABI3VP1_tnt.VRN1_col_a_m1	VRN1	Solyc01g005060	1437	1465	+	-11.5821	2.49e-05	0.00194	ATTATTTATCTCATTATTGTTATTTCTTT
ABI3VP1_tnt.VRN1_col_a_m1	VRN1	Solyc08g063040	2690	2718	-	-11.5821	2.49e-05	0.00194	AGCAAAATTATAAGATTCTTTTTTTTTTT
ND_tnt.FRS9_colamp_a_m1	FRS9	Solyc08g063040	1135	1164	+	-11.5743	1.69e-05	0.00789	TAGACTTTTTTTGACGTAAATAAAATATGA
ABI3VP1_tnt.VRN1_col_a_m1	VRN1	Solyc05g054030	1227	1255	+	-11.5672	2.48e-05	0.00194	ATTTTTCATTTTTTTTTGTTTTTAAAAAT
ABI3VP1_tnt.VRN1_col_a_m1	VRN1	Solyc02g085580	1300	1328	+	-11.5672	2.48e-05	0.00194	TTTATGGCTTTTGTTTGCTTCTTTTTTGG
ABI3VP1_tnt.VRN1_col_a_m1	VRN1	Solyc04g080130	2137	2165	+	-11.5672	2.48e-05	0.00194	TGATAATGATTTTGAATTTTTATTTATTG
ABI3VP1_tnt.VRN1_col_a_m1	VRN1	Solyc11g069240	2937	2965	+	-11.5672	2.48e-05	0.00194	TAAATCGAACTTCTTCTTTTTTCTTTTTG
ABI3VP1_tnt.VRN1_col_a_m1	VRN1	Solyc10g084180	1520	1548	-	-11.5522	2.47e-05	0.00194	CTTTTATTTATCATGTTATATTTTTTAAA
ABI3VP1_tnt.VRN1_col_a_m1	VRN1	Solyc01g005060	2407	2435	+	-11.5522	2.47e-05	0.00194	ATAATGACTCTTTAATTTGTTTTCTTGTG
ABI3VP1_tnt.VRN1_col_a_m1	VRN1	Solyc09g065670	1933	1961	+	-11.5373	2.46e-05	0.00194	TAATTTACTCTTTTGTTTTATTTCGATTT
ABI3VP1_tnt.VRN1_col_a_m1	VRN1	Solyc02g085580	2648	2676	+	-11.5373	2.46e-05	0.00194	GTTTTATTATTTTATTTTTCTTCATCTTC
ABI3VP1_tnt.VRN1_col_a_m1	VRN1	Solyc09g007550	2888	2916	+	-11.5224	2.46e-05	0.00194	CTTGTGAGTTTTAAGTTCTTTTTATCTGT
ABI3VP1_tnt.VRN1_col_a_m1	VRN1	Solyc08g063040	538	566	-	-11.5075	2.45e-05	0.00193	TGACATGATTATGTATCCTTTTTTTTGTG
ABI3VP1_tnt.VRN1_col_a_m1	VRN1	Solyc09g007550	1887	1915	-	-11.5075	2.45e-05	0.00193	TATCCTTTTTCCTTTTATTTTTGTTGTTC
ABI3VP1_tnt.VRN1_col_a_m1	VRN1	Solyc02g062940	1534	1562	+	-11.4925	2.44e-05	0.00193	TTAATATTTTTAAAATTTATTTTTCTATT
ABI3VP1_tnt.VRN1_col_a_m1	VRN1	Solyc05g054030	1946	1974	+	-11.4776	2.43e-05	0.00193	TTTGAATTTCACTAGTTTTATTTTTTGAA
SRS_tnt.SRS7_colamp_a_m1	SRS7	Solyc09g007550	495	524	-	-11.4719	2.05e-05	0.226	GTATAAACTTTGAAAACTAATACATAAGCC
ABI3VP1_tnt.VRN1_col_a_m1	VRN1	Solyc01g099340	2890	2918	+	-11.4627	2.43e-05	0.00193	TCTGGTTCTTGTCTTTCTCTTCTTCTAAA
ABI3VP1_tnt.VRN1_col_a_m1	VRN1	Solyc03g098070	562	590	+	-11.4478	2.42e-05	0.00192	GAGTTGTAAGTATCTTTTTATTTTTTTAA
ABI3VP1_tnt.VRN1_col_a_m1	VRN1	Solyc09g074780	2470	2498	-	-11.4478	2.42e-05	0.00192	CATTAGCCTGCTTTGTTCTTTTTTTTTTT
ABI3VP1_tnt.VRN1_col_a_m1	VRN1	Solyc03g098070	1582	1610	+	-11.4328	2.41e-05	0.00192	GTTTGGCTTCTTTCTTTTTTCTTCCTTGT
ABI3VP1_tnt.VRN1_col_a_m1	VRN1	Solyc02g085580	2629	2657	+	-11.4179	2.4e-05	0.00192	TTGATTAATTTTCTGTTCTGTTTTATTAT
ABI3VP1_tnt.VRN1_col_a_m1	VRN1	Solyc09g065670	202	230	-	-11.403	2.4e-05	0.00192	AGTGTTTGACGTCTTCTTTTTATTTTGCA
ABI3VP1_tnt.VRN1_col_a_m1	VRN1	Solyc09g065670	648	676	-	-11.3881	2.39e-05	0.00191	TATATTTTTTTTTGTTTTGCTATTGCTTG
ABI3VP1_tnt.VRN1_col_a_m1	VRN1	Solyc01g005060	992	1020	+	-11.3881	2.39e-05	0.00191	TACTTATATTTTATTTTTCTTTACCTTTA
ABI3VP1_tnt.VRN1_col_a_m1	VRN1	Solyc02g085580	2520	2548	+	-11.3881	2.39e-05	0.00191	ACACATTTATGATTTATTTACTTTTTATT
ABI3VP1_tnt.VRN1_col_a_m1	VRN1	Solyc06g075250	2920	2948	+	-11.3881	2.39e-05	0.00191	AGCTGTTCTATTTTTGTTTTTTTGGTACC
ABI3VP1_tnt.VRN1_col_a_m1	VRN1	Solyc09g007550	393	421	-	-11.3731	2.38e-05	0.00191	AATACTTATTATATTTTCATTTTTTTGAT
SRS_tnt.SRS7_colamp_a_m1	SRS7	Solyc10g084180	822	851	+	-11.3708	2e-05	0.226	TATATAAAACTAGAACAAATAACCTATATC
ABI3VP1_tnt.VRN1_col_a_m1	VRN1	Solyc10g084180	33	61	-	-11.3582	2.37e-05	0.00191	AATACTATTTTTTTTTTCATTTTTATACA
ABI3VP1_tnt.VRN1_col_a_m1	VRN1	Solyc01g005060	1620	1648	+	-11.3582	2.37e-05	0.00191	ATCTGTTATATTATATGTTTTTTATTATA
ABI3VP1_tnt.VRN1_col_a_m1	VRN1	Solyc08g063040	2095	2123	+	-11.3582	2.37e-05	0.00191	TATTTTATGTGACATTTTTTTCTCTTTTA
ABI3VP1_tnt.VRN1_col_a_m1	VRN1	Solyc02g062940	2511	2539	+	-11.3433	2.37e-05	0.00191	GACTTTTCTCTCTCAATTTTTCTACTTTC
ABI3VP1_tnt.VRN1_col_a_m1	VRN1	Solyc08g063040	346	374	-	-11.3134	2.35e-05	0.00191	CTTTGCCTTTTCCTTTCTTTTATTGTTAT
ABI3VP1_tnt.VRN1_col_a_m1	VRN1	Solyc06g075250	2065	2093	+	-11.2985	2.34e-05	0.0019	TTTGGATTTTTCCAATCCTTTTTTTCTCT
ABI3VP1_tnt.VRN1_col_a_m1	VRN1	Solyc06g062670	2606	2634	-	-11.2836	2.34e-05	0.0019	AGGCTAACTTTCTGTCTTTTCTTTTGTTC
ABI3VP1_tnt.VRN1_col_a_m1	VRN1	Solyc04g080130	1634	1662	+	-11.2687	2.33e-05	0.0019	TTTTAAATATTTTTTAATCTTCTTTTACC
ABI3VP1_tnt.VRN1_col_a_m1	VRN1	Solyc03g098070	1579	1607	+	-11.2537	2.32e-05	0.00189	TTTGTTTGGCTTCTTTCTTTTTTCTTCCT
ABI3VP1_tnt.VRN1_col_a_m1	VRN1	Solyc03g098070	2468	2496	-	-11.2537	2.32e-05	0.00189	TTTTCTTCTTTACTTTCTCTCTTTCGGTT
ABI3VP1_tnt.VRN1_col_a_m1	VRN1	Solyc06g062670	827	855	-	-11.2388	2.31e-05	0.00189	AGTTTACAATTTTTAATTTCTTTCTTTTA
ABI3VP1_tnt.VRN1_col_a_m1	VRN1	Solyc02g085580	1304	1332	+	-11.2388	2.31e-05	0.00189	TGGCTTTTGTTTGCTTCTTTTTTGGCAAT
ABI3VP1_tnt.VRN1_col_a_m1	VRN1	Solyc03g098070	1573	1601	+	-11.2388	2.31e-05	0.00189	TTTTTATTTGTTTGGCTTCTTTCTTTTTT
ABI3VP1_tnt.VRN1_col_a_m1	VRN1	Solyc09g074780	1936	1964	+	-11.2388	2.31e-05	0.00189	ATGATATATATTTTAATTATTTTTTATAT
ABI3VP1_tnt.VRN1_col_a_m1	VRN1	Solyc09g065670	2603	2631	+	-11.2388	2.31e-05	0.00189	CTTTAATTTCTTCTTCTTTCTATTTTTAT
ABI3VP1_tnt.VRN1_col_a_m1	VRN1	Solyc06g072360	1148	1176	+	-11.2239	2.31e-05	0.00189	AATCTTATATAATTGCTTTTTTTTTCATT
ABI3VP1_tnt.VRN1_col_a_m1	VRN1	Solyc09g007550	1886	1914	-	-11.2239	2.31e-05	0.00189	ATCCTTTTTCCTTTTATTTTTGTTGTTCA
ABI3VP1_tnt.VRN1_col_a_m1	VRN1	Solyc11g069240	223	251	-	-11.209	2.3e-05	0.00189	GGGGAGCATTCTTTTAATTTTTTTTTTTT
ABI3VP1_tnt.VRN1_col_a_m1	VRN1	Solyc01g005060	1378	1406	+	-11.209	2.3e-05	0.00189	GTACCTTTATTTTTGTTATTTTGTTATAT
ABI3VP1_tnt.VRN1_col_a_m1	VRN1	Solyc06g072360	1584	1612	+	-11.209	2.3e-05	0.00189	GATGCTCATCATTTTATTTTTATTTTTAT
ABI3VP1_tnt.VRN1_col_a_m1	VRN1	Solyc02g085580	1502	1530	+	-11.194	2.29e-05	0.00189	TATATGATTTGATTAAATTTTTTTTTAAT
ND_tnt.FRS9_colamp_a_m1	FRS9	Solyc04g080130	573	602	+	-11.1782	1.54e-05	0.00729	TTAAATAATATCTCTATAAAATAATAAAAT
ABI3VP1_tnt.VRN1_col_a_m1	VRN1	Solyc01g005060	2110	2138	+	-11.1642	2.28e-05	0.00189	AATTCTGAAATTCTAATTTTATTTTTTTT
ABI3VP1_tnt.VRN1_col_a_m1	VRN1	Solyc10g084180	2741	2769	-	-11.1642	2.28e-05	0.00189	TTCTTGGGAATTTTTTTTGTTTGATTTCA
ND_tnt.FRS9_colamp_a_m1	FRS9	Solyc08g063040	911	940	-	-11.1584	1.54e-05	0.00729	TGAACTATCATCAAATGTACTTAAATGAAA
ABI3VP1_tnt.VRN1_col_a_m1	VRN1	Solyc03g098070	1559	1587	+	-11.1493	2.27e-05	0.00189	ATAATGATCTTCTGTTTTTATTTGTTTGG
ABI3VP1_tnt.VRN1_col_a_m1	VRN1	Solyc04g008500	2764	2792	+	-11.1493	2.27e-05	0.00189	AGTTAATTTATTTTCCTTCATTTTTGTTA
ABI3VP1_tnt.VRN1_col_a_m1	VRN1	Solyc07g053570	57	85	+	-11.1045	2.25e-05	0.00188	GGGCACATGCATTTTTTTCTTTTTTTTTA
ABI3VP1_tnt.VRN1_col_a_m1	VRN1	Solyc04g080130	2607	2635	+	-11.1045	2.25e-05	0.00188	TACTCTCGCCGCTAATTTTTTTTTTTTTT
ABI3VP1_tnt.VRN1_col_a_m1	VRN1	Solyc05g054030	2946	2974	-	-11.1045	2.25e-05	0.00188	ATATTGTTTTTTGCTTCTTAGCTTTTTGT
MYBrelated_tnt.TRP1_col_m1	TRP1	Solyc06g075250	2558	2580	+	-11.0899	4.11e-05	0.107	CTTTCTTAAACTCAAAATCAAAT
ABI3VP1_tnt.VRN1_col_a_m1	VRN1	Solyc03g098070	298	326	-	-11.0896	2.24e-05	0.00188	CCTCCAAATATATATTTTTTTCTTTTAAA
ABI3VP1_tnt.VRN1_col_a_m1	VRN1	Solyc02g085580	1088	1116	+	-11.0896	2.24e-05	0.00188	CAATACACCTTTTTTTTTCTTTTTCTAAT
ABI3VP1_tnt.VRN1_col_a_m1	VRN1	Solyc02g085580	2528	2556	+	-11.0896	2.24e-05	0.00188	ATGATTTATTTACTTTTTATTTTCTTAGA
ABI3VP1_tnt.VRN1_col_a_m1	VRN1	Solyc06g062670	243	271	+	-11.0597	2.23e-05	0.00188	TTGTCCTTACTCATTATTCTTTTGTTGAA
ABI3VP1_tnt.VRN1_col_a_m1	VRN1	Solyc01g005060	2931	2959	+	-11.0597	2.23e-05	0.00188	TCTTCTTTTTATTTACTTTTTTCACTTTG
ABI3VP1_tnt.VRN1_col_a_m1	VRN1	Solyc01g005060	438	466	+	-11.0299	2.21e-05	0.00187	TTAAAAAAATTCTTTTCTTTTCCTTTTTT
ABI3VP1_tnt.VRN1_col_a_m1	VRN1	Solyc09g065670	1126	1154	-	-11.0299	2.21e-05	0.00187	CTTTCTATTTTTATTATTTTCTTGTAAAC
ABI3VP1_tnt.VRN1_col_a_m1	VRN1	Solyc04g008500	2456	2484	-	-11.0299	2.21e-05	0.00187	CCTTTTTCTTTTAATCTCTATTATTTTTC
ABI3VP1_tnt.VRN1_col_a_m1	VRN1	Solyc06g075250	34	62	+	-11.0149	2.21e-05	0.00187	AGAATTATTTTATTTATTTATCTATCTAT
ABI3VP1_tnt.VRN1_col_a_m1	VRN1	Solyc04g008500	2445	2473	-	-11.0149	2.21e-05	0.00187	TAATCTCTATTATTTTTCTCTTTTATTCC
ABI3VP1_tnt.VRN1_col_a_m1	VRN1	Solyc04g080130	2379	2407	+	-10.9851	2.19e-05	0.00187	TAAAAGTAATTTTTAATATTTTTTTAATC
MYBrelated_tnt.AT4G12670_col_a_m1	AT4G12670	Solyc05g054030	776	804	-	-10.9775	2.13e-05	0.264	CAATTCAATTAATTATAATAACTATAACT
ABI3VP1_tnt.VRN1_col_a_m1	VRN1	Solyc01g099340	2158	2186	+	-10.9701	2.19e-05	0.00187	TTTATTTTTTTGTTTGTTATTTTATTATA
ABI3VP1_tnt.VRN1_col_a_m1	VRN1	Solyc06g072360	2236	2264	+	-10.9701	2.19e-05	0.00187	AAATCTAATTTATCTTCTTCTTTTTTAAT
ND_tnt.FRS9_colamp_a_m1	FRS9	Solyc01g005060	1502	1531	+	-10.9604	1.47e-05	0.0071	GTAAATAGAATTCAAATACAAATCATAAAA
ND_tnt.FRS9_colamp_a_m1	FRS9	Solyc09g065670	178	207	-	-10.901	1.45e-05	0.00708	TTTGCAATTTTCTGTTTTCAAGTGTAGCAA
ND_tnt.FRS9_colamp_a_m1	FRS9	Solyc02g062940	1220	1249	+	-10.8911	1.45e-05	0.00708	CTAAAGATCATTAATATAAGTTTAGTATAA
ABI3VP1_tnt.VRN1_col_a_m1	VRN1	Solyc09g065670	2667	2695	+	-10.8806	2.15e-05	0.00184	TATTGGCTTTATTTTATTTTTTTTACTCT
ABI3VP1_tnt.VRN1_col_a_m1	VRN1	Solyc01g005060	2436	2464	+	-10.8657	2.14e-05	0.00183	TACGAGGGATGTTTTTTTGTTTCTCTTGT
ABI3VP1_tnt.VRN1_col_a_m1	VRN1	Solyc09g065670	1127	1155	-	-10.8358	2.13e-05	0.00182	ACTTTCTATTTTTATTATTTTCTTGTAAA
ABI3VP1_tnt.VRN1_col_a_m1	VRN1	Solyc09g065670	2637	2665	+	-10.8209	2.12e-05	0.00182	ATCTCTATTTTTTATTTTTTTAATTATTA
MYBrelated_tnt.TRP1_col_m1	TRP1	Solyc07g053570	2184	2206	-	-10.7978	3.86e-05	0.107	TAATTTATAATACTATACTCCAA
ABI3VP1_tnt.VRN1_col_a_m1	VRN1	Solyc04g080130	1075	1103	+	-10.7612	2.09e-05	0.0018	TCAAATAATTTAATTATTTATCTTTTTAA
ABI3VP1_tnt.VRN1_col_a_m1	VRN1	Solyc09g007550	2828	2856	+	-10.7463	2.09e-05	0.0018	TTAGTGTCTTTTATTGTGTTTTTTGTTCT
ABI3VP1_tnt.VRN1_col_a_m1	VRN1	Solyc06g062670	2945	2973	+	-10.7164	2.07e-05	0.00179	TTATCTCTCTAATTTTTCTATTTTTTTTA
ABI3VP1_tnt.VRN1_col_a_m1	VRN1	Solyc06g072360	2200	2228	+	-10.6866	2.06e-05	0.00178	CTAAATTACTTTTTCCTTCTTTTTTTTTT
ND_tnt.FRS9_colamp_a_m1	FRS9	Solyc09g065670	1276	1305	-	-10.6832	1.38e-05	0.0069	TTAATTTTATTTTTTTTATCATTGTAAAAA
ABI3VP1_tnt.VRN1_col_a_m1	VRN1	Solyc06g072360	366	394	-	-10.6716	2.05e-05	0.00178	ACAAATTTCTTTTTCTTTTTTTTGGTGGA
ABI3VP1_tnt.VRN1_col_a_m1	VRN1	Solyc02g085580	733	761	+	-10.6716	2.05e-05	0.00178	TATTTTGTTTGTATTTTTTAACTTGTATG
ABI3VP1_tnt.VRN1_col_a_m1	VRN1	Solyc02g085580	2613	2641	+	-10.6716	2.05e-05	0.00178	GATTTTTATTTTTCATTTGATTAATTTTC
ABI3VP1_tnt.VRN1_col_a_m1	VRN1	Solyc04g008500	2446	2474	-	-10.6418	2.04e-05	0.00177	TTAATCTCTATTATTTTTCTCTTTTATTC
ABI3VP1_tnt.VRN1_col_a_m1	VRN1	Solyc03g098070	709	737	-	-10.6269	2.03e-05	0.00177	GACGTATGGTTATTACTTTTTGTTTTATT
ABI3VP1_tnt.VRN1_col_a_m1	VRN1	Solyc01g005060	2440	2468	+	-10.6269	2.03e-05	0.00177	AGGGATGTTTTTTTGTTTCTCTTGTCTTG
ABI3VP1_tnt.VRN1_col_a_m1	VRN1	Solyc10g084180	283	311	+	-10.5672	2.01e-05	0.00175	TAAATTTTTCTTTTTCTTTTAATATTGGA
ND_tnt.FRS9_colamp_a_m1	FRS9	Solyc09g065670	250	279	+	-10.5644	1.34e-05	0.0068	TGAAATCTCAATATGTTATATATAATATAA
ABI3VP1_tnt.VRN1_col_a_m1	VRN1	Solyc02g062940	362	390	-	-10.5522	2e-05	0.00175	AAATACTATTTTTTTTAATTTCTTTTTAT
ABI3VP1_tnt.VRN1_col_a_m1	VRN1	Solyc08g063040	536	564	-	-10.5373	1.99e-05	0.00175	ACATGATTATGTATCCTTTTTTTTGTGTG
ABI3VP1_tnt.VRN1_col_a_m1	VRN1	Solyc01g005060	1457	1485	+	-10.5373	1.99e-05	0.00175	TATTTCTTTGTTTTTTTGTTTGTTTCGTG
ABI3VP1_tnt.VRN1_col_a_m1	VRN1	Solyc04g080130	1224	1252	-	-10.5224	1.99e-05	0.00175	TATCAATTTATGTGTTATTTTTTATTTTC
ND_tnt.FRS9_colamp_a_m1	FRS9	Solyc09g007550	2614	2643	+	-10.4752	1.32e-05	0.00674	ATTATTATTTTTGTTAGAAAATGAAAGAAA
ABI3VP1_tnt.VRN1_col_a_m1	VRN1	Solyc03g098070	1563	1591	+	-10.4627	1.96e-05	0.00173	TGATCTTCTGTTTTTATTTGTTTGGCTTC
ABI3VP1_tnt.VRN1_col_a_m1	VRN1	Solyc09g065670	2107	2135	-	-10.4627	1.96e-05	0.00173	TCAACATATTTTTTCTGCTTTTTTTTAGT
ABI3VP1_tnt.VRN1_col_a_m1	VRN1	Solyc06g075250	2043	2071	+	-10.4328	1.95e-05	0.00172	TCTCTTTATCTTCCCTTTTATTTTTGGAT
ABI3VP1_tnt.VRN1_col_a_m1	VRN1	Solyc01g099340	2167	2195	+	-10.4328	1.95e-05	0.00172	TTGTTTGTTATTTTATTATATTTTATTTA
ABI3VP1_tnt.VRN1_col_a_m1	VRN1	Solyc01g005060	2352	2380	-	-10.4328	1.95e-05	0.00172	GAACAAATGTGTTATTTTTATTTATTTCT
ABI3VP1_tnt.VRN1_col_a_m1	VRN1	Solyc02g085580	264	292	-	-10.403	1.94e-05	0.00172	TATAAATTCATTTAATTTTTTTTATGTTA
ABI3VP1_tnt.VRN1_col_a_m1	VRN1	Solyc06g072360	1152	1180	+	-10.403	1.94e-05	0.00172	TTATATAATTGCTTTTTTTTTCATTATAA
ND_tnt.FRS9_colamp_a_m1	FRS9	Solyc10g084180	1498	1527	+	-10.396	1.29e-05	0.0067	TTGAAAATTAGTCAGGTTAATTTTTAAAAA
ABI3VP1_tnt.VRN1_col_a_m1	VRN1	Solyc02g085580	135	163	+	-10.3881	1.93e-05	0.00172	ATGATATTTTAATTTTTGTGTTTTTTATA
ND_tnt.FRS9_colamp_a_m1	FRS9	Solyc09g074780	2443	2472	+	-10.3762	1.29e-05	0.0067	TAAGATATCAAATAGTTATATATAAAAAAA
ABI3VP1_tnt.VRN1_col_a_m1	VRN1	Solyc04g080130	2296	2324	+	-10.3731	1.93e-05	0.00172	AAATATAGTTTTATATTTTTACTTCTGTC
ABI3VP1_tnt.VRN1_col_a_m1	VRN1	Solyc01g005060	2533	2561	-	-10.3731	1.93e-05	0.00172	TTAAATTTATGATTATTATTTTTTTAAAT
ABI3VP1_tnt.VRN1_col_a_m1	VRN1	Solyc01g005060	1443	1471	+	-10.3582	1.92e-05	0.00172	TATCTCATTATTGTTATTTCTTTGTTTTT
ND_tnt.FRS9_colamp_a_m1	FRS9	Solyc09g074780	1549	1578	-	-10.3465	1.28e-05	0.0067	TTTAATTCTTAAGATTTTTAGTTAAAAGAT
ABI3VP1_tnt.VRN1_col_a_m1	VRN1	Solyc06g062670	44	72	-	-10.3433	1.91e-05	0.00171	TTATTAGTGATCTTTTTTTGACTTCTTTG
MYBrelated_tnt.TRP1_col_m1	TRP1	Solyc10g084180	156	178	-	-10.3371	3.48e-05	0.107	AAATCTTAAATTCATATACATAA
ND_tnt.FRS9_colamp_a_m1	FRS9	Solyc02g085580	1619	1648	-	-10.3366	1.27e-05	0.0067	GTAAACAATAATCGATTCAATTTGTGAAAA
ABI3VP1_tnt.VRN1_col_a_m1	VRN1	Solyc09g065670	1529	1557	+	-10.3284	1.91e-05	0.00171	TAAATTCAATTTTTTATTTATTTCTAAAT
ABI3VP1_tnt.VRN1_col_a_m1	VRN1	Solyc01g099340	2611	2639	-	-10.3134	1.9e-05	0.00171	TAGTAGTATTTTTATTTTATTTTTTGCGT
ABI3VP1_tnt.VRN1_col_a_m1	VRN1	Solyc02g062940	104	132	+	-10.2985	1.9e-05	0.00171	AATTTTTTGTCTGATATTTATTTTTCTTA
ABI3VP1_tnt.VRN1_col_a_m1	VRN1	Solyc06g072360	2615	2643	-	-10.2985	1.9e-05	0.00171	TTATTCATTGTACTTTCCTTTTTTTGTTT
ABI3VP1_tnt.VRN1_col_a_m1	VRN1	Solyc11g069240	2946	2974	+	-10.2985	1.9e-05	0.00171	CTTCTTCTTTTTTCTTTTTGGTGTGTGTG
ND_tnt.FRS9_colamp_a_m1	FRS9	Solyc01g099340	71	100	+	-10.297	1.26e-05	0.0067	TAGGATATTTATGATAAAGATTATAAGAAA
ABI3VP1_tnt.VRN1_col_a_m1	VRN1	Solyc09g074780	2427	2455	-	-10.2836	1.89e-05	0.00171	ATTTGATATCTTAGTTTTTTTCTCGTTTG
ABI3VP1_tnt.VRN1_col_a_m1	VRN1	Solyc11g069240	487	515	-	-10.2687	1.88e-05	0.0017	ATATACCCTTTCATTTCATTTTTTTTAGG
ABI3VP1_tnt.VRN1_col_a_m1	VRN1	Solyc06g075250	2595	2623	+	-10.2687	1.88e-05	0.0017	CAAATAGTTTTTTTTTTTTTTTACCAGGG
ABI3VP1_tnt.VRN1_col_a_m1	VRN1	Solyc04g008500	2256	2284	-	-10.2537	1.88e-05	0.0017	AAAACATCACTAATTTTTTCTTTTTTTAC
ABI3VP1_tnt.VRN1_col_a_m1	VRN1	Solyc09g007550	1892	1920	-	-10.2388	1.87e-05	0.0017	ATATTTATCCTTTTTCCTTTTATTTTTGT
ABI3VP1_tnt.VRN1_col_a_m1	VRN1	Solyc01g005060	2808	2836	-	-10.2388	1.87e-05	0.0017	TATCTTTTTAAGCTTTTTTTTTTTTAATG
ABI3VP1_tnt.VRN1_col_a_m1	VRN1	Solyc09g074780	1058	1086	-	-10.2239	1.87e-05	0.0017	CTCACTCTTTTTATTTTTATTTGTCTATT
ABI3VP1_tnt.VRN1_col_a_m1	VRN1	Solyc09g065670	2607	2635	+	-10.2239	1.87e-05	0.0017	AATTTCTTCTTCTTTCTATTTTTATTTTT
ABI3VP1_tnt.VRN1_col_a_m1	VRN1	Solyc04g008500	2648	2676	-	-10.2239	1.87e-05	0.0017	TATATATGAACTATTTTTTTTTTGTGTGT
ABI3VP1_tnt.VRN1_col_a_m1	VRN1	Solyc06g075250	1056	1084	+	-10.209	1.86e-05	0.0017	ATGTATCATTTAATTACTTGTTTTGTTCT
ABI3VP1_tnt.VRN1_col_a_m1	VRN1	Solyc03g098070	1707	1735	-	-10.194	1.85e-05	0.0017	TTTCAATTATTAATATTATTTTTTTAGAG
ABI3VP1_tnt.VRN1_col_a_m1	VRN1	Solyc02g085580	542	570	-	-10.1791	1.85e-05	0.0017	TAGTTTTTTTTTCCTTTTCATATTTGATA
ABI3VP1_tnt.VRN1_col_a_m1	VRN1	Solyc06g072360	1335	1363	+	-10.1791	1.85e-05	0.0017	TTATGTGATATATTTTTTTCTTTTGGTCT
ABI3VP1_tnt.VRN1_col_a_m1	VRN1	Solyc04g008500	2923	2951	+	-10.1791	1.85e-05	0.0017	TGAATTTAATTCTTTTTTTTCTAATTTTT
ABI3VP1_tnt.VRN1_col_a_m1	VRN1	Solyc06g072360	1201	1229	-	-10.1642	1.84e-05	0.0017	TTGCCTTTTTTACTCTTTTTTTTTTGCAA
ABI3VP1_tnt.VRN1_col_a_m1	VRN1	Solyc05g054030	676	704	-	-10.1493	1.84e-05	0.0017	AAAATTTATCTCACTTTTTTTTTTGAAAA
ABI3VP1_tnt.VRN1_col_a_m1	VRN1	Solyc06g062670	820	848	-	-10.1343	1.83e-05	0.0017	AATTTTTAATTTCTTTCTTTTATGTATAG
ABI3VP1_tnt.VRN1_col_a_m1	VRN1	Solyc08g063040	290	318	-	-10.1194	1.82e-05	0.00169	GATATATTTAACTGTTTTTATTTTTCTGT
MYBrelated_tnt.TRP1_col_m1	TRP1	Solyc08g063040	1120	1142	-	-10.1124	3.31e-05	0.107	AAAGTCTAAATTCTTAGTTATGA
ABI3VP1_tnt.VRN1_col_a_m1	VRN1	Solyc09g007550	389	417	-	-10.0746	1.81e-05	0.00168	CTTATTATATTTTCATTTTTTTGATAGTC
ABI3VP1_tnt.VRN1_col_a_m1	VRN1	Solyc01g005060	443	471	+	-10.0746	1.81e-05	0.00168	AAAATTCTTTTCTTTTCCTTTTTTAAAAA
ND_tnt.FRS9_colamp_a_m1	FRS9	Solyc10g084180	1417	1446	-	-10.0693	1.2e-05	0.00662	TTAAAAACTATGCAAATAGAATTATAAATT
ABI3VP1_tnt.VRN1_col_a_m1	VRN1	Solyc08g063040	2686	2714	-	-10.0448	1.8e-05	0.00167	AAATTATAAGATTCTTTTTTTTTTTTATA
ABI3VP1_tnt.VRN1_col_a_m1	VRN1	Solyc01g099340	855	883	-	-9.98507	1.77e-05	0.00166	CAAGTGTCTTTCTCTTTCTTGTTTTATAC
ND_tnt.FRS9_colamp_a_m1	FRS9	Solyc09g065670	2000	2029	+	-9.9703	1.17e-05	0.00656	TTTAATGATGTAAAATTAAAAATATACTAA
ABI3VP1_tnt.VRN1_col_a_m1	VRN1	Solyc02g085580	2605	2633	+	-9.97015	1.77e-05	0.00165	AGTACTATGATTTTTATTTTTCATTTGAT
ABI3VP1_tnt.VRN1_col_a_m1	VRN1	Solyc08g063040	285	313	-	-9.95522	1.76e-05	0.00165	ATTTAACTGTTTTTATTTTTCTGTTTAAA
ABI3VP1_tnt.VRN1_col_a_m1	VRN1	Solyc01g005060	1444	1472	+	-9.95522	1.76e-05	0.00165	ATCTCATTATTGTTATTTCTTTGTTTTTT
MYBrelated_tnt.AT4G12670_colamp_a_m1	AT4G12670	Solyc07g053570	931	951	-	-9.95122	9.58e-05	0.58	ATTTAATTATAATCAAGAAAT
ND_tnt.FRS9_colamp_a_m1	FRS9	Solyc09g007550	1463	1492	+	-9.9505	1.17e-05	0.00656	TTAATTATCGTTAGCTTCTATTATATATAT
ABI3VP1_tnt.VRN1_col_a_m1	VRN1	Solyc11g069240	905	933	-	-9.92537	1.75e-05	0.00165	TAATTTGGGATCTCTCTTCTTTTTTCTAT
ABI3VP1_tnt.VRN1_col_a_m1	VRN1	Solyc11g069240	1456	1484	-	-9.92537	1.75e-05	0.00165	TTATTATATTTTTTTATTTAAATTTTATA
ABI3VP1_tnt.VRN1_col_a_m1	VRN1	Solyc02g085580	2641	2669	+	-9.92537	1.75e-05	0.00165	CTGTTCTGTTTTATTATTTTATTTTTCTT
ABI3VP1_tnt.VRN1_col_a_m1	VRN1	Solyc09g074780	2622	2650	+	-9.89552	1.74e-05	0.00164	ATAAGATTATTTTATTTCATTTTTTATAC
ABI3VP1_tnt.VRN1_col_a_m1	VRN1	Solyc08g063040	289	317	-	-9.8806	1.73e-05	0.00164	ATATATTTAACTGTTTTTATTTTTCTGTT
SRS_tnt.SRS7_colamp_a_m1	SRS7	Solyc07g053570	1573	1602	+	-9.86517	1.4e-05	0.226	CTCTAAAGCCAAATAATATGACCCAAAAAA
ND_tnt.FRS9_colamp_a_m1	FRS9	Solyc09g007550	229	258	-	-9.85149	1.14e-05	0.00656	TAGAATATTTATCAGTTTCAACTCTCAAAA
ND_tnt.FRS9_colamp_a_m1	FRS9	Solyc01g005060	1298	1327	-	-9.84158	1.14e-05	0.00656	TTAATTTATATTACTTTCAAATTAAGAAAT
ABI3VP1_tnt.VRN1_col_a_m1	VRN1	Solyc03g098070	1558	1586	+	-9.83582	1.72e-05	0.00163	AATAATGATCTTCTGTTTTTATTTGTTTG
ABI3VP1_tnt.VRN1_col_a_m1	VRN1	Solyc09g007550	2756	2784	-	-9.83582	1.72e-05	0.00163	AACTTATAAAGACATTTTTTTTTTCTTGG
ND_tnt.FRS9_colamp_a_m1	FRS9	Solyc02g062940	1062	1091	-	-9.82178	1.13e-05	0.00656	ATAAATATTTATGGCTTAATTTTGAGATAT
SRS_tnt.SRS7_col_a_m1	SRS7	Solyc04g080130	2281	2303	+	-9.80808	9.93e-05	0.195	AAATTCTTTGGCTTAAAATATAG
ABI3VP1_tnt.VRN1_col_a_m1	VRN1	Solyc09g065670	2665	2693	+	-9.80597	1.71e-05	0.00162	ATTATTGGCTTTATTTTATTTTTTTTACT
ABI3VP1_tnt.VRN1_col_a_m1	VRN1	Solyc03g098070	1577	1605	+	-9.79104	1.7e-05	0.00162	TATTTGTTTGGCTTCTTTCTTTTTTCTTC
ND_tnt.FRS9_colamp_a_m1	FRS9	Solyc08g063040	38	67	+	-9.77228	1.12e-05	0.00656	TTTGTTAGTTTTCGATCATATATACAAAAA
ABI3VP1_tnt.VRN1_col_a_m1	VRN1	Solyc02g085580	546	574	-	-9.76119	1.69e-05	0.00161	TAGATAGTTTTTTTTTCCTTTTCATATTT
ABI3VP1_tnt.VRN1_col_a_m1	VRN1	Solyc06g075250	976	1004	-	-9.76119	1.69e-05	0.00161	ATTTGTTAGTATTGGTTTTTTCTTTGTCT
ABI3VP1_tnt.VRN1_col_a_m1	VRN1	Solyc06g072360	2607	2635	-	-9.76119	1.69e-05	0.00161	TGTACTTTCCTTTTTTTGTTTTTTATTTG
ABI3VP1_tnt.VRN1_col_a_m1	VRN1	Solyc01g099340	2168	2196	+	-9.74627	1.68e-05	0.00161	TGTTTGTTATTTTATTATATTTTATTTAG
MYBrelated_tnt.AT4G12670_col_a_m1	AT4G12670	Solyc02g062940	1150	1178	+	-9.74157	1.6e-05	0.264	TTTAACCATTAACAATATAAATTTATCCT
ABI3VP1_tnt.VRN1_col_a_m1	VRN1	Solyc10g084180	884	912	-	-9.73134	1.68e-05	0.00161	GAAGTAATGTATTCTTTTTTTTTATATTT
ABI3VP1_tnt.VRN1_col_a_m1	VRN1	Solyc11g069240	2803	2831	+	-9.70149	1.67e-05	0.0016	CAACTCTATTGTTTGTTTTTGTTTTAATA
ND_tnt.FRS9_colamp_a_m1	FRS9	Solyc02g085580	1927	1956	-	-9.69307	1.1e-05	0.00656	AAAATTATTTTTTGTGTTCAATTAAACTAA
SRS_tnt.SRS7_col_a_m1	SRS7	Solyc06g062670	2795	2817	+	-9.67677	9.63e-05	0.195	ATATTATTGAACCTAATTTTTAG
ABI3VP1_tnt.VRN1_col_a_m1	VRN1	Solyc10g084180	41	69	-	-9.67164	1.66e-05	0.0016	ATTTTCAAAATACTATTTTTTTTTTCATT
ABI3VP1_tnt.VRN1_col_a_m1	VRN1	Solyc01g099340	2165	2193	+	-9.67164	1.66e-05	0.0016	TTTTGTTTGTTATTTTATTATATTTTATT
ABI3VP1_tnt.VRN1_col_a_m1	VRN1	Solyc06g072360	2176	2204	+	-9.67164	1.66e-05	0.0016	TGTGATGTTTTTTTGTCTTCTTTACTAAA
ABI3VP1_tnt.VRN1_col_a_m1	VRN1	Solyc02g085580	1510	1538	+	-9.65672	1.65e-05	0.0016	TTGATTAAATTTTTTTTTAATTTTTAAGA
ABI3VP1_tnt.VRN1_col_a_m1	VRN1	Solyc11g069240	2743	2771	-	-9.65672	1.65e-05	0.0016	TCCTTTTTTCTAAGTTTTTGTTTGATTTT
ABI3VP1_tnt.VRN1_col_a_m1	VRN1	Solyc11g069240	2947	2975	+	-9.64179	1.65e-05	0.0016	TTCTTCTTTTTTCTTTTTGGTGTGTGTGT
ABI3VP1_tnt.VRN1_col_a_m1	VRN1	Solyc04g008500	2649	2677	-	-9.62687	1.64e-05	0.0016	ATATATATGAACTATTTTTTTTTTGTGTG
SRS_tnt.SRS7_col_a_m1	SRS7	Solyc10g084180	1571	1593	+	-9.62626	9.52e-05	0.195	AAATCCTATTAATTTATATCTTT
ND_tnt.FRS9_colamp_a_m1	FRS9	Solyc06g075250	1843	1872	-	-9.62376	1.08e-05	0.00656	TTGATTATTTTATATATAAATGTATGATAT
ABI3VP1_tnt.VRN1_col_a_m1	VRN1	Solyc09g065670	2610	2638	+	-9.61194	1.64e-05	0.0016	TTCTTCTTCTTTCTATTTTTATTTTTAAT
ABI3VP1_tnt.VRN1_col_a_m1	VRN1	Solyc01g099340	2607	2635	-	-9.61194	1.64e-05	0.0016	AGTATTTTTATTTTATTTTTTGCGTTTTT
ABI3VP1_tnt.VRN1_col_a_m1	VRN1	Solyc06g062670	2949	2977	+	-9.61194	1.64e-05	0.0016	CTCTCTAATTTTTCTATTTTTTTTAAAGC
ABI3VP1_tnt.VRN1_col_a_m1	VRN1	Solyc09g007550	2536	2564	-	-9.58209	1.62e-05	0.00159	CTCTTATAAGTTTTTTTTTTCTTGTTTAA
ABI3VP1_tnt.VRN1_col_a_m1	VRN1	Solyc09g065670	2643	2671	+	-9.58209	1.62e-05	0.00159	ATTTTTTATTTTTTTAATTATTATTATTG
ABI3VP1_tnt.VRN1_col_a_m1	VRN1	Solyc10g084180	2359	2387	+	-9.56716	1.62e-05	0.00159	CTTCCGTTTTAATTTGTTTTTTTTTATAT
ABI3VP1_tnt.VRN1_col_a_m1	VRN1	Solyc09g065670	1289	1317	-	-9.55224	1.61e-05	0.00159	TATTGTTCATCTTTAATTTTATTTTTTTT
ABI3VP1_tnt.VRN1_col_a_m1	VRN1	Solyc04g008500	2916	2944	+	-9.55224	1.61e-05	0.00159	GCTTTATTGAATTTAATTCTTTTTTTTCT
SRS_tnt.SRS7_col_a_m1	SRS7	Solyc06g072360	395	417	+	-9.53535	9.32e-05	0.195	AAATCTTATAAACTAGTATTTAC
BBRBPC_tnt.BPC5_col_a_m1	BPC5	Solyc04g008500	2628	2657	+	-9.52439	4.73e-08	0.000372	AGAAAAAGAGAGAGAAAAACACACACAAAA
MYBrelated_tnt.AT4G12670_colamp_a_m1	AT4G12670	Solyc03g098070	1053	1073	+	-9.52439	8.75e-05	0.571	AGTTGATCATAAAGCTTATAT
ABI3VP1_tnt.VRN1_col_a_m1	VRN1	Solyc03g098070	564	592	+	-9.52239	1.6e-05	0.00159	GTTGTAAGTATCTTTTTATTTTTTTAAAT
ABI3VP1_tnt.VRN1_col_a_m1	VRN1	Solyc01g099340	2170	2198	+	-9.49254	1.59e-05	0.00158	TTTGTTATTTTATTATATTTTATTTAGTC
ABI3VP1_tnt.VRN1_col_a_m1	VRN1	Solyc11g069240	2941	2969	+	-9.49254	1.59e-05	0.00158	TCGAACTTCTTCTTTTTTCTTTTTGGTGT
ABI3VP1_tnt.VRN1_col_a_m1	VRN1	Solyc02g062940	357	385	-	-9.47761	1.59e-05	0.00158	CTATTTTTTTTAATTTCTTTTTATATATA
ABI3VP1_tnt.VRN1_col_a_m1	VRN1	Solyc03g098070	566	594	+	-9.47761	1.59e-05	0.00158	TGTAAGTATCTTTTTATTTTTTTAAATTT
ABI3VP1_tnt.VRN1_col_a_m1	VRN1	Solyc11g069240	1462	1490	-	-9.47761	1.59e-05	0.00158	ATCACTTTATTATATTTTTTTATTTAAAT
ABI3VP1_tnt.VRN1_col_a_m1	VRN1	Solyc09g007550	1005	1033	-	-9.46269	1.58e-05	0.00158	AATTATTATTCCTTTTATTTTTTTGGTGG
ND_tnt.FRS9_colamp_a_m1	FRS9	Solyc06g075250	2390	2419	-	-9.43564	1.03e-05	0.00649	TTAAATGACATTTATATAGAGCTATTGGAC
ABI3VP1_tnt.VRN1_col_a_m1	VRN1	Solyc09g074780	1942	1970	+	-9.43284	1.57e-05	0.00157	TATATTTTAATTATTTTTTATATATGGTA
ABI3VP1_tnt.VRN1_col_a_m1	VRN1	Solyc09g007550	2868	2896	-	-9.43284	1.57e-05	0.00157	ACTCACAAGTTTTTATTTTTATTTTTAAG
MYBrelated_tnt.TRP1_col_m1	TRP1	Solyc05g054030	810	832	-	-9.42697	2.84e-05	0.107	GAAACTTAAACTCTATACATAAA
ABI3VP1_tnt.VRN1_col_a_m1	VRN1	Solyc07g053570	2889	2917	-	-9.41791	1.57e-05	0.00157	CTACAAATTTTTTTTTACCTTTTATTTAT
ABI3VP1_tnt.VRN1_col_a_m1	VRN1	Solyc11g069240	2766	2794	-	-9.38806	1.56e-05	0.00157	ACTTCACTTCTTCTTCTTGATTTTCCTTT
ABI3VP1_tnt.VRN1_col_a_m1	VRN1	Solyc01g005060	69	97	+	-9.37313	1.55e-05	0.00157	ATTGTTTATTGTTGTCTTTTTCTCCATTT
ABI3VP1_tnt.VRN1_col_a_m1	VRN1	Solyc01g099340	2603	2631	-	-9.37313	1.55e-05	0.00157	TTTTTATTTTATTTTTTGCGTTTTTCATA
ABI3VP1_tnt.VRN1_col_a_m1	VRN1	Solyc08g063040	827	855	+	-9.35821	1.55e-05	0.00157	ACTATTGGTTGTTCATTTTTTCTATCTGA
ABI3VP1_tnt.VRN1_col_a_m1	VRN1	Solyc06g062670	2944	2972	+	-9.35821	1.55e-05	0.00157	ATTATCTCTCTAATTTTTCTATTTTTTTT
ND_tnt.FRS9_colamp_a_m1	FRS9	Solyc06g072360	1612	1641	-	-9.32673	1.01e-05	0.00642	ATGGTTACTTTTAGATGATGAAAATAAAAA
ABI3VP1_tnt.VRN1_col_a_m1	VRN1	Solyc06g075250	48	76	+	-9.26866	1.52e-05	0.00154	TATTTATCTATCTATCTTTTTTTAATTTC
ABI3VP1_tnt.VRN1_col_a_m1	VRN1	Solyc05g054030	1534	1562	-	-9.26866	1.52e-05	0.00154	TTTGTATTTTGATTTATTTATTATTAATT
ND_tnt.FRS9_colamp_a_m1	FRS9	Solyc08g063040	2674	2703	+	-9.26733	9.95e-06	0.00642	TTTATTATTATCTATAAAAAAAAAAAAGAA
ND_tnt.FRS9_colamp_a_m1	FRS9	Solyc08g063040	927	956	+	-9.25743	9.93e-06	0.00642	TTGATGATAGTTCAGGTAGAAAAATAGAAA
ABI3VP1_tnt.VRN1_col_a_m1	VRN1	Solyc01g005060	995	1023	+	-9.25373	1.51e-05	0.00154	TTATATTTTATTTTTCTTTACCTTTATGG
ABI3VP1_tnt.VRN1_col_a_m1	VRN1	Solyc02g062940	1533	1561	+	-9.25373	1.51e-05	0.00154	ATTAATATTTTTAAAATTTATTTTTCTAT
ABI3VP1_tnt.VRN1_col_a_m1	VRN1	Solyc09g007550	2541	2569	-	-9.22388	1.5e-05	0.00154	TCTCTCTCTTATAAGTTTTTTTTTTCTTG
ABI3VP1_tnt.VRN1_col_a_m1	VRN1	Solyc10g084180	2808	2836	+	-9.22388	1.5e-05	0.00154	CAACCTTTGTGTTTTTCTTTGTGTTTGTT
ABI3VP1_tnt.VRN1_col_a_m1	VRN1	Solyc09g007550	1008	1036	-	-9.20896	1.5e-05	0.00154	TTTAATTATTATTCCTTTTATTTTTTTGG
ABI3VP1_tnt.VRN1_col_a_m1	VRN1	Solyc06g075250	1552	1580	-	-9.20896	1.5e-05	0.00154	TCAATTAGTATTATTTCTTATTTGTTATA
ABI3VP1_tnt.VRN1_col_a_m1	VRN1	Solyc09g007550	2533	2561	-	-9.19403	1.49e-05	0.00154	TTATAAGTTTTTTTTTTCTTGTTTAATGT
SRS_tnt.SRS7_col_a_m1	SRS7	Solyc02g062940	1490	1512	+	-9.19192	8.61e-05	0.195	TTATCATAATTTTTATTTTTAAA
SRS_tnt.SRS7_col_a_m1	SRS7	Solyc09g065670	693	715	+	-9.18182	8.59e-05	0.195	AAATGATAAACCTGATCGACTAA
MYBrelated_tnt.AT4G12670_colamp_a_m1	AT4G12670	Solyc02g085580	588	608	+	-9.17073	8.13e-05	0.571	TCTTAATCATATATATGTAAC
MYBrelated_tnt.TRP1_col_m1	TRP1	Solyc06g072360	2601	2623	+	-9.1573	2.67e-05	0.107	AAACATCAAATAAAAAACAAAAA
ABI3VP1_tnt.VRN1_col_a_m1	VRN1	Solyc02g085580	263	291	-	-9.14925	1.48e-05	0.00153	ATAAATTCATTTAATTTTTTTTATGTTAT
ABI3VP1_tnt.VRN1_col_a_m1	VRN1	Solyc07g053570	973	1001	+	-9.14925	1.48e-05	0.00153	TAAGAAGCTTAATTTATTTATTTTTTTTA
ABI3VP1_tnt.VRN1_col_a_m1	VRN1	Solyc06g072360	2205	2233	+	-9.14925	1.48e-05	0.00153	TTACTTTTTCCTTCTTTTTTTTTTAATAA
ND_tnt.FRS9_colamp_a_m1	FRS9	Solyc06g062670	1264	1293	-	-9.14851	9.68e-06	0.00642	TGAAATAATTTATACTTATATATATATAAA
ABI3VP1_tnt.VRN1_col_a_m1	VRN1	Solyc06g075250	2181	2209	+	-9.13433	1.47e-05	0.00153	TTTGATCCTCTTCTTTTTTACTTTCCTTC
ND_tnt.FRS9_colamp_a_m1	FRS9	Solyc10g084180	952	981	-	-9.11881	9.61e-06	0.00642	TTGAATTTAACTAATTTAAATTTATTTTAC
MYBrelated_tnt.AT4G12670_colamp_a_m1	AT4G12670	Solyc02g062940	1149	1169	+	-9.10976	8.02e-05	0.571	ATTTAACCATTAACAATATAA
ABI3VP1_tnt.VRN1_col_a_m1	VRN1	Solyc09g007550	2543	2571	-	-9.10448	1.46e-05	0.00152	TTTCTCTCTCTTATAAGTTTTTTTTTTCT
SRS_tnt.SRS7_col_a_m1	SRS7	Solyc04g080130	486	508	-	-9.10101	8.43e-05	0.195	ATACCAAAATCATTTTATCTTAC
ABI3VP1_tnt.VRN1_col_a_m1	VRN1	Solyc04g008500	2848	2876	-	-9.08955	1.46e-05	0.00152	TCTTGATTTTGATCTACTTTTTTGGTGTT
ABI3VP1_tnt.VRN1_col_a_m1	VRN1	Solyc09g065670	2631	2659	+	-9.0597	1.45e-05	0.00151	TTTTTAATCTCTATTTTTTATTTTTTTAA
MYBrelated_tnt.TRP1_col_m1	TRP1	Solyc04g008500	2090	2112	-	-9.04494	2.6e-05	0.107	AAAGCTTAATTAGTACATCAAAT
ABI3VP1_tnt.VRN1_col_a_m1	VRN1	Solyc07g053570	2364	2392	+	-9.04478	1.45e-05	0.00151	CACAAACATATTTTACTTTATTTTTTAAG
ABI3VP1_tnt.VRN1_col_a_m1	VRN1	Solyc09g074780	1063	1091	-	-9.02985	1.44e-05	0.00151	AAATACTCACTCTTTTTATTTTTATTTGT
ABI3VP1_tnt.VRN1_col_a_m1	VRN1	Solyc01g005060	1441	1469	+	-9.02985	1.44e-05	0.00151	TTTATCTCATTATTGTTATTTCTTTGTTT
ABI3VP1_tnt.VRN1_col_a_m1	VRN1	Solyc06g062670	50	78	-	-9.01493	1.44e-05	0.00151	GTAAATTTATTAGTGATCTTTTTTTGACT
ABI3VP1_tnt.VRN1_col_a_m1	VRN1	Solyc09g065670	141	169	-	-9	1.43e-05	0.00151	TGTAATTATTTTTTTTCATATTTATTAAA
MYBrelated_tnt.AT4G12670_col_a_m1	AT4G12670	Solyc09g074780	1553	1581	+	-8.96629	1.33e-05	0.264	TTTAACTAAAAATCTTAAGAATTAAATTG
ABI3VP1_tnt.VRN1_col_a_m1	VRN1	Solyc01g005060	1464	1492	+	-8.95522	1.42e-05	0.00149	TTGTTTTTTTGTTTGTTTCGTGTTTCACT
ABI3VP1_tnt.VRN1_col_a_m1	VRN1	Solyc01g099340	2828	2856	-	-8.95522	1.42e-05	0.00149	AGAGGAGAGATTTTATTTTTTATTTTTTG
ABI3VP1_tnt.VRN1_col_a_m1	VRN1	Solyc02g085580	131	159	+	-8.9403	1.41e-05	0.00149	GATTATGATATTTTAATTTTTGTGTTTTT
ABI3VP1_tnt.VRN1_col_a_m1	VRN1	Solyc09g074780	1061	1089	-	-8.91045	1.4e-05	0.00149	ATACTCACTCTTTTTATTTTTATTTGTCT
ABI3VP1_tnt.VRN1_col_a_m1	VRN1	Solyc09g007550	2779	2807	+	-8.91045	1.4e-05	0.00149	TAAGTTTTAAGTTCTTGTTTTTTACTTAG
ABI3VP1_tnt.VRN1_col_a_m1	VRN1	Solyc06g062670	2708	2736	+	-8.89552	1.4e-05	0.00149	CTCAATCTTTTCCTTCTCATTTTTTGTTG
SRS_tnt.SRS7_col_a_m1	SRS7	Solyc09g007550	1614	1636	-	-8.88889	8.03e-05	0.195	AAAGCCTTTTTTTTTTAATTAAT
ABI3VP1_tnt.VRN1_col_a_m1	VRN1	Solyc04g080130	1631	1659	+	-8.86567	1.39e-05	0.00148	TTTTTTTAAATATTTTTTAATCTTCTTTT
ABI3VP1_tnt.VRN1_col_a_m1	VRN1	Solyc01g005060	2813	2841	-	-8.86567	1.39e-05	0.00148	TTAGTTATCTTTTTAAGCTTTTTTTTTTT
SRS_tnt.SRS7_col_a_m1	SRS7	Solyc07g053570	1983	2005	-	-8.85859	7.97e-05	0.195	AAATCTTATTGCTAAAACACAAA
ABI3VP1_tnt.VRN1_col_a_m1	VRN1	Solyc03g098070	2591	2619	+	-8.85075	1.39e-05	0.00148	AACCCTTTTTTTTAAAATTTTTTTCTTCA
ABI3VP1_tnt.VRN1_col_a_m1	VRN1	Solyc09g007550	2942	2970	+	-8.85075	1.39e-05	0.00148	TTTTTTGTGAGTTAGCTTTGTTTTCTAGC
ABI3VP1_tnt.VRN1_col_a_m1	VRN1	Solyc06g062670	2898	2926	+	-8.83582	1.38e-05	0.00148	TTTATATATCTAGGTTTTTTATTTGTTTT
ABI3VP1_tnt.VRN1_col_a_m1	VRN1	Solyc11g069240	1235	1263	-	-8.80597	1.37e-05	0.00148	CTGTTAATAATTAAATTTTTTTTTTCTCA
ABI3VP1_tnt.VRN1_col_a_m1	VRN1	Solyc10g084180	2815	2843	+	-8.74627	1.35e-05	0.00146	TGTGTTTTTCTTTGTGTTTGTTATTGTGT
SRS_tnt.SRS7_col_a_m1	SRS7	Solyc01g005060	2617	2639	+	-8.71717	7.71e-05	0.195	AAATAATTTGTCTTAATTTCAAA
SRS_tnt.SRS7_colamp_a_m1	SRS7	Solyc04g080130	2884	2913	-	-8.70787	1.06e-05	0.226	CCAGAAAATCAATAAACGATTCCCAAAACT
SRS_tnt.SRS7_col_a_m1	SRS7	Solyc03g098070	2590	2612	+	-8.70707	7.7e-05	0.195	TAACCCTTTTTTTTAAAATTTTT
ABI3VP1_tnt.VRN1_col_a_m1	VRN1	Solyc01g005060	991	1019	+	-8.70149	1.34e-05	0.00145	ATACTTATATTTTATTTTTCTTTACCTTT
ABI3VP1_tnt.VRN1_col_a_m1	VRN1	Solyc09g065670	2108	2136	-	-8.68657	1.34e-05	0.00145	TTCAACATATTTTTTCTGCTTTTTTTTAG
ABI3VP1_tnt.VRN1_col_a_m1	VRN1	Solyc04g008500	2929	2957	+	-8.68657	1.34e-05	0.00145	TAATTCTTTTTTTTCTAATTTTTTTTGGT
MYBrelated_tnt.TRP1_col_m1	TRP1	Solyc09g065670	2362	2384	+	-8.68539	2.39e-05	0.107	AAACTATAAATTTTAAAAACTTT
ABI3VP1_tnt.VRN1_col_a_m1	VRN1	Solyc04g008500	2155	2183	+	-8.67164	1.33e-05	0.00145	TATATTTAACTTTATTTTGTATTTTTACG
ABI3VP1_tnt.VRN1_col_a_m1	VRN1	Solyc01g005060	2195	2223	-	-8.67164	1.33e-05	0.00145	AAACTGAAAATTATTTTTGATTTTTTTAT
ABI3VP1_tnt.VRN1_col_a_m1	VRN1	Solyc07g053570	2921	2949	+	-8.67164	1.33e-05	0.00145	ATATATATATATTTATTTATTTTTTTGCT
ABI3VP1_tnt.VRN1_col_a_m1	VRN1	Solyc09g065670	2622	2650	+	-8.65672	1.33e-05	0.00145	CTATTTTTATTTTTAATCTCTATTTTTTA
ABI3VP1_tnt.VRN1_col_a_m1	VRN1	Solyc03g098070	2817	2845	+	-8.65672	1.33e-05	0.00145	GGCGCACCTTTATTGTATTTTTTTTTAAT
ABI3VP1_tnt.VRN1_col_a_m1	VRN1	Solyc09g007550	2531	2559	-	-8.59701	1.31e-05	0.00144	ATAAGTTTTTTTTTTCTTGTTTAATGTCA
ND_tnt.FRS9_colamp_a_m1	FRS9	Solyc06g072360	1351	1380	-	-8.59406	8.5e-06	0.00585	TAATATGTTTTTGGAATAGACCAAAAGAAA
MYBrelated_tnt.TRP1_col_m1	TRP1	Solyc06g062670	1083	1105	-	-8.58427	2.34e-05	0.107	ATATCATATACCATACAAACTAA
ABI3VP1_tnt.VRN1_col_a_m1	VRN1	Solyc09g007550	2832	2860	+	-8.58209	1.31e-05	0.00143	TGTCTTTTATTGTGTTTTTTGTTCTTTTG
MYBrelated_tnt.AT4G12670_colamp_a_m1	AT4G12670	Solyc02g062940	2228	2248	+	-8.57317	7.15e-05	0.571	AGTAAATCACAATCCAGAGAT
MYBrelated_tnt.AT4G12670_colamp_a_m1	AT4G12670	Solyc09g065670	2359	2379	+	-8.57317	7.15e-05	0.571	TTTAAACTATAAATTTTAAAA
ABI3VP1_tnt.VRN1_col_a_m1	VRN1	Solyc09g065670	1128	1156	-	-8.55224	1.3e-05	0.00143	GACTTTCTATTTTTATTATTTTCTTGTAA
ABI3VP1_tnt.VRN1_col_a_m1	VRN1	Solyc11g069240	1867	1895	+	-8.53731	1.29e-05	0.00143	ATTAAATATAATTTTTTATTTTTTTTAGG
ND_tnt.FRS9_colamp_a_m1	FRS9	Solyc07g053570	73	102	-	-8.53465	8.38e-06	0.00585	TTAATAATTGATGAATGTAAAAAAAAAGAA
ABI3VP1_tnt.VRN1_col_a_m1	VRN1	Solyc02g085580	2643	2671	+	-8.52239	1.29e-05	0.00142	GTTCTGTTTTATTATTTTATTTTTCTTCA
ABI3VP1_tnt.VRN1_col_a_m1	VRN1	Solyc09g065670	2666	2694	+	-8.52239	1.29e-05	0.00142	TTATTGGCTTTATTTTATTTTTTTTACTC
ABI3VP1_tnt.VRN1_col_a_m1	VRN1	Solyc10g084180	2893	2921	-	-8.52239	1.29e-05	0.00142	AATCTTACAAGTTCTTTTGTTTTTGGTTT
ABI3VP1_tnt.VRN1_col_a_m1	VRN1	Solyc05g054030	310	338	-	-8.50746	1.28e-05	0.00142	ATTATTATTATTATTTATTTTATTTTATT
ABI3VP1_tnt.VRN1_col_a_m1	VRN1	Solyc10g084180	880	908	-	-8.50746	1.28e-05	0.00142	TAATGTATTCTTTTTTTTTATATTTAAAT
ABI3VP1_tnt.VRN1_col_a_m1	VRN1	Solyc09g074780	981	1009	-	-8.50746	1.28e-05	0.00142	GAAAATGGTCTTCTTTTTTCTTTTTTACA
ND_tnt.FRS9_colamp_a_m1	FRS9	Solyc09g065670	2889	2918	+	-8.49505	8.3e-06	0.00585	TAAAAAATTGTTAGTATATAAGTATGTATA
ABI3VP1_tnt.VRN1_col_a_m1	VRN1	Solyc11g069240	1866	1894	+	-8.47761	1.28e-05	0.00142	TATTAAATATAATTTTTTATTTTTTTTAG
ABI3VP1_tnt.VRN1_col_a_m1	VRN1	Solyc09g065670	2645	2673	+	-8.46269	1.27e-05	0.00142	TTTTTATTTTTTTAATTATTATTATTGGC
ABI3VP1_tnt.VRN1_col_a_m1	VRN1	Solyc01g005060	1471	1499	+	-8.44776	1.27e-05	0.00142	TTTGTTTGTTTCGTGTTTCACTTTTTTGC
ND_tnt.FRS9_colamp_a_m1	FRS9	Solyc02g085580	2226	2255	-	-8.43564	8.18e-06	0.00585	ATATATATTTTTATATTTGAATCATGTAAA
ABI3VP1_tnt.VRN1_col_a_m1	VRN1	Solyc09g007550	2599	2627	+	-8.43284	1.26e-05	0.00142	GTTTTTTTAATTATTATTATTATTTTTGT
ABI3VP1_tnt.VRN1_col_a_m1	VRN1	Solyc09g007550	1893	1921	-	-8.41791	1.26e-05	0.00142	TATATTTATCCTTTTTCCTTTTATTTTTG
ABI3VP1_tnt.VRN1_col_a_m1	VRN1	Solyc10g084180	2748	2776	-	-8.41791	1.26e-05	0.00142	CAATATTTTCTTGGGAATTTTTTTTGTTT
ABI3VP1_tnt.VRN1_col_a_m1	VRN1	Solyc04g008500	2626	2654	-	-8.38806	1.25e-05	0.00141	TGTGTGTGTTTTTCTCTCTCTTTTTCTCC
SRS_tnt.SRS7_col_a_m1	SRS7	Solyc02g062940	1104	1126	+	-8.37374	7.12e-05	0.195	TAACGATATAAATTTATTTTAAA
ABI3VP1_tnt.VRN1_col_a_m1	VRN1	Solyc05g054030	358	386	+	-8.34328	1.24e-05	0.0014	ATATATTAGATTTTTTTTTATATTTAATA
ABI3VP1_tnt.VRN1_col_a_m1	VRN1	Solyc09g065670	2662	2690	+	-8.34328	1.24e-05	0.0014	ATTATTATTGGCTTTATTTTATTTTTTTT
ABI3VP1_tnt.VRN1_col_a_m1	VRN1	Solyc07g053570	2885	2913	-	-8.32836	1.23e-05	0.0014	AAATTTTTTTTTACCTTTTATTTATGATG
ABI3VP1_tnt.VRN1_col_a_m1	VRN1	Solyc04g008500	2943	2971	+	-8.32836	1.23e-05	0.0014	CTAATTTTTTTTGGTTAATTTTTATTTTT
ND_tnt.FRS9_colamp_a_m1	FRS9	Solyc04g080130	798	827	+	-8.30693	7.94e-06	0.00585	GTAAATATTTTTTACATAAGAGTATTTTAA
ND_tnt.FRS9_colamp_a_m1	FRS9	Solyc06g062670	1445	1474	+	-8.29703	7.92e-06	0.00585	TTGAATTTTTTTAGCTATTTAATGATAGAA
SRS_tnt.SRS7_col_a_m1	SRS7	Solyc07g053570	696	718	-	-8.29293	6.99e-05	0.195	AAATCATTTTGCCATAAATTAAA
SRS_tnt.SRS7_col_a_m1	SRS7	Solyc04g080130	403	425	-	-8.28283	6.97e-05	0.195	ATATCAAAATCATTATATCTTAC
ABI3VP1_tnt.VRN1_col_a_m1	VRN1	Solyc08g063040	2972	3000	+	-8.22388	1.21e-05	0.00138	TACTCTACTTTTGCTTTTATTTTTTATGA
ABI3VP1_tnt.VRN1_col_a_m1	VRN1	Solyc09g065670	312	340	+	-8.20896	1.2e-05	0.00138	TATACACATTTTTTTTTCCTTTTGCAATC
C2C2gata_tnt.GATA16_col_a_m1	GATA16	Solyc06g072360	2025	2051	-	-8.18889	9.09e-05	0.268	AATAATAATAATAATAATAATAATTAA
ABI3VP1_tnt.VRN1_col_a_m1	VRN1	Solyc11g069240	1870	1898	+	-8.16418	1.19e-05	0.00137	AAATATAATTTTTTATTTTTTTTAGGCTG
SRS_tnt.SRS7_col_a_m1	SRS7	Solyc09g074780	2647	2669	+	-8.15152	6.76e-05	0.195	ATACCAGATAACTTATATTAAAA
ABI3VP1_tnt.VRN1_col_a_m1	VRN1	Solyc04g080130	1220	1248	-	-8.14925	1.19e-05	0.00136	AATTTATGTGTTATTTTTTATTTTCGAGA
ABI3VP1_tnt.VRN1_col_a_m1	VRN1	Solyc09g065670	1280	1308	-	-8.14925	1.19e-05	0.00136	TCTTTAATTTTATTTTTTTTATCATTGTA
ABI3VP1_tnt.VRN1_col_a_m1	VRN1	Solyc01g005060	2338	2366	-	-8.14925	1.19e-05	0.00136	TTTTTATTTATTTCTTTTGCTTTTGATAA
ND_tnt.FRS9_colamp_a_m1	FRS9	Solyc10g084180	2735	2764	-	-8.13861	7.63e-06	0.00583	GGGAATTTTTTTTGTTTGATTTCAAAAGAA
ABI3VP1_tnt.VRN1_col_a_m1	VRN1	Solyc05g054030	353	381	+	-8.13433	1.18e-05	0.00136	TATATATATATTAGATTTTTTTTTATATT
ABI3VP1_tnt.VRN1_col_a_m1	VRN1	Solyc04g008500	2766	2794	+	-8.1194	1.18e-05	0.00136	TTAATTTATTTTCCTTCATTTTTGTTATT
SRS_tnt.SRS7_col_a_m1	SRS7	Solyc01g005060	2547	2569	+	-8.10101	6.68e-05	0.195	TAATCATAAATTTAAAATTCTGA
ABI3VP1_tnt.VRN1_col_a_m1	VRN1	Solyc06g072360	2611	2639	-	-8.07463	1.17e-05	0.00135	TCATTGTACTTTCCTTTTTTTGTTTTTTA
ABI3VP1_tnt.VRN1_col_a_m1	VRN1	Solyc10g084180	887	915	-	-8.0597	1.16e-05	0.00135	TTTGAAGTAATGTATTCTTTTTTTTTATA
ABI3VP1_tnt.VRN1_col_a_m1	VRN1	Solyc08g063040	2974	3002	+	-8.0597	1.16e-05	0.00135	CTCTACTTTTGCTTTTATTTTTTATGAGA
ABI3VP1_tnt.VRN1_col_a_m1	VRN1	Solyc01g005060	1446	1474	+	-8.04478	1.16e-05	0.00135	CTCATTATTGTTATTTCTTTGTTTTTTTG
ABI3VP1_tnt.VRN1_col_a_m1	VRN1	Solyc06g075250	2917	2945	+	-8.04478	1.16e-05	0.00135	CTGAGCTGTTCTATTTTTGTTTTTTTGGT
ABI3VP1_tnt.VRN1_col_a_m1	VRN1	Solyc06g072360	848	876	-	-7.98507	1.14e-05	0.00134	CTTCCAATTATTTCTTTTTTCCTTTTTCC
C2C2gata_tnt.GATA16_col_a_m1	GATA16	Solyc10g084180	111	137	-	-7.97778	8.65e-05	0.264	AATAATAATAATAATAATAATAGTAAT
ABI3VP1_tnt.VRN1_col_a_m1	VRN1	Solyc09g007550	2539	2567	-	-7.95522	1.14e-05	0.00134	TCTCTCTTATAAGTTTTTTTTTTCTTGTT
ABI3VP1_tnt.VRN1_col_a_m1	VRN1	Solyc08g063040	1240	1268	+	-7.89552	1.12e-05	0.00132	GTTGATATTTTTTGAGTTTTGTTTTTTAC
ABI3VP1_tnt.VRN1_col_a_m1	VRN1	Solyc06g072360	2234	2262	+	-7.89552	1.12e-05	0.00132	AAAAATCTAATTTATCTTCTTCTTTTTTA
ND_tnt.FRS9_colamp_a_m1	FRS9	Solyc09g065670	1986	2015	+	-7.88119	7.17e-06	0.00558	TAGAAATTTTTTAATTTAATGATGTAAAAT
ABI3VP1_tnt.VRN1_col_a_m1	VRN1	Solyc10g084180	280	308	+	-7.8806	1.12e-05	0.00132	ATATAAATTTTTCTTTTTCTTTTAATATT
ABI3VP1_tnt.VRN1_col_a_m1	VRN1	Solyc01g005060	1384	1412	+	-7.8806	1.12e-05	0.00132	TTATTTTTGTTATTTTGTTATATTTTTCA
ABI3VP1_tnt.VRN1_col_a_m1	VRN1	Solyc09g065670	1422	1450	+	-7.86567	1.11e-05	0.00132	AAATTTTATAGCTAATTTTTTTTTCATAT
ABI3VP1_tnt.VRN1_col_a_m1	VRN1	Solyc09g065670	650	678	-	-7.85075	1.11e-05	0.00132	TTTATATTTTTTTTTGTTTTGCTATTGCT
ABI3VP1_tnt.VRN1_col_a_m1	VRN1	Solyc02g085580	1348	1376	-	-7.85075	1.11e-05	0.00132	TTTTTGAAAATTATTTTTCATTTTTTACA
ABI3VP1_tnt.VRN1_col_a_m1	VRN1	Solyc10g084180	2363	2391	+	-7.85075	1.11e-05	0.00132	CGTTTTAATTTGTTTTTTTTTATATGTTT
SRS_tnt.SRS7_col_a_m1	SRS7	Solyc09g074780	1402	1424	-	-7.84848	6.29e-05	0.195	AAACTCTTAAAATTACTTCTAAA
ND_tnt.FRS9_colamp_a_m1	FRS9	Solyc09g074780	2942	2971	-	-7.82178	7.07e-06	0.00558	TGAAATAGTTATAGTATAAGATTTTAGAAA
ABI3VP1_tnt.VRN1_col_a_m1	VRN1	Solyc02g062940	2006	2034	+	-7.80597	1.1e-05	0.00132	ATATATTATATTATATTTTTTTATTAATT
ABI3VP1_tnt.VRN1_col_a_m1	VRN1	Solyc07g053570	2887	2915	-	-7.76119	1.09e-05	0.00131	ACAAATTTTTTTTTACCTTTTATTTATGA
C2C2gata_tnt.GATA16_col_a_m1	GATA16	Solyc09g065670	2564	2590	-	-7.75556	8.2e-05	0.26	AAGTATGAAGATGATGATGATTCTCAA
MYBrelated_tnt.AT4G12670_colamp_a_m1	AT4G12670	Solyc02g062940	2101	2121	+	-7.73171	5.97e-05	0.571	TATCATTGATACACATTAAAT
ABI3VP1_tnt.VRN1_col_a_m1	VRN1	Solyc10g084180	76	104	+	-7.73134	1.08e-05	0.0013	TAACAAATTTGATTCTTTTTTTTATTATT
C2C2gata_tnt.GATA16_col_a_m1	GATA16	Solyc09g007550	380	406	+	-7.72222	8.14e-05	0.26	CATCAAGCCGACTATCAAAAAAATGAA
ABI3VP1_tnt.VRN1_col_a_m1	VRN1	Solyc06g072360	1329	1357	+	-7.71642	1.08e-05	0.0013	TTCTATTTATGTGATATATTTTTTTCTTT
ABI3VP1_tnt.VRN1_col_a_m1	VRN1	Solyc02g085580	2058	2086	-	-7.71642	1.08e-05	0.0013	TTATCCCTTTTAATTTATTTTTTTTAAAG
BBRBPC_tnt.BPC5_col_a_m1	BPC5	Solyc06g062670	2634	2663	+	-7.69512	3.2e-08	0.000275	TTATAGAGAGTGTGGGAGAAAGAGAGAGAG
ABI3VP1_tnt.VRN1_col_a_m1	VRN1	Solyc04g008500	2922	2950	+	-7.68657	1.07e-05	0.00129	TTGAATTTAATTCTTTTTTTTCTAATTTT
ABI3VP1_tnt.VRN1_col_a_m1	VRN1	Solyc01g005060	2928	2956	+	-7.68657	1.07e-05	0.00129	TCATCTTCTTTTTATTTACTTTTTTCACT
C2C2gata_tnt.GATA16_col_a_m1	GATA16	Solyc08g063040	632	658	-	-7.66667	8.03e-05	0.26	GTTCATGTTCATGTCAATCAACTTTAT
ND_tnt.FRS9_colamp_a_m1	FRS9	Solyc04g080130	2580	2609	-	-7.66337	6.81e-06	0.0055	GTAATTAACCATTGTATAGAGTTAAAAAAA
SRS_tnt.SRS7_col_a_m1	SRS7	Solyc04g008500	672	694	+	-7.63636	5.98e-05	0.195	TAATCTTATATTTTATTCTTAAA
ABI3VP1_tnt.VRN1_col_a_m1	VRN1	Solyc11g069240	213	241	-	-7.61194	1.05e-05	0.00128	CTTTTAATTTTTTTTTTTTTGTCTATTTG
ABI3VP1_tnt.VRN1_col_a_m1	VRN1	Solyc01g005060	280	308	-	-7.61194	1.05e-05	0.00128	CACATATTATTTTTGTTTAATTTTCTATA
ABI3VP1_tnt.VRN1_col_a_m1	VRN1	Solyc03g098070	1584	1612	+	-7.61194	1.05e-05	0.00128	TTGGCTTCTTTCTTTTTTCTTCCTTGTCT
ABI3VP1_tnt.VRN1_col_a_m1	VRN1	Solyc06g072360	2612	2640	-	-7.58209	1.05e-05	0.00128	TTCATTGTACTTTCCTTTTTTTGTTTTTT
C2C2gata_tnt.GATA16_col_a_m1	GATA16	Solyc10g084180	123	149	-	-7.57778	7.86e-05	0.26	TTTTATAATAATAATAATAATAATAAT
ABI3VP1_tnt.VRN1_col_a_m1	VRN1	Solyc01g005060	1375	1403	+	-7.55224	1.04e-05	0.00127	TATGTACCTTTATTTTTGTTATTTTGTTA
MYBrelated_tnt.TRP1_col_m1	TRP1	Solyc03g098070	520	542	-	-7.55056	1.84e-05	0.107	AAAAACAAAATCCTAACTCATAT
ABI3VP1_tnt.VRN1_col_a_m1	VRN1	Solyc04g008500	2638	2666	-	-7.53731	1.04e-05	0.00127	CTATTTTTTTTTTGTGTGTGTTTTTCTCT
ABI3VP1_tnt.VRN1_col_a_m1	VRN1	Solyc09g065670	2669	2697	+	-7.53731	1.04e-05	0.00127	TTGGCTTTATTTTATTTTTTTTACTCTAA
ABI3VP1_tnt.VRN1_col_a_m1	VRN1	Solyc04g080130	1227	1255	-	-7.52239	1.03e-05	0.00127	TTATATCAATTTATGTGTTATTTTTTATT
ABI3VP1_tnt.VRN1_col_a_m1	VRN1	Solyc10g084180	2360	2388	+	-7.52239	1.03e-05	0.00127	TTCCGTTTTAATTTGTTTTTTTTTATATG
C2C2gata_tnt.GATA16_col_a_m1	GATA16	Solyc09g074780	1498	1524	+	-7.51111	7.74e-05	0.26	AATTTACATTAGGATTTTCATAATTTT
ABI3VP1_tnt.VRN1_col_a_m1	VRN1	Solyc10g084180	2365	2393	+	-7.49254	1.03e-05	0.00127	TTTTAATTTGTTTTTTTTTATATGTTTAA
ABI3VP1_tnt.VRN1_col_a_m1	VRN1	Solyc01g099340	2163	2191	+	-7.46269	1.02e-05	0.00126	TTTTTTGTTTGTTATTTTATTATATTTTA
ABI3VP1_tnt.VRN1_col_a_m1	VRN1	Solyc04g008500	2917	2945	+	-7.46269	1.02e-05	0.00126	CTTTATTGAATTTAATTCTTTTTTTTCTA
C2C2gata_tnt.GATA16_col_a_m1	GATA16	Solyc05g054030	899	925	-	-7.45556	7.63e-05	0.26	ATATATCAATATAATCAATATATTAAT
ABI3VP1_tnt.VRN1_col_a_m1	VRN1	Solyc10g084180	38	66	-	-7.43284	1.01e-05	0.00126	TTCAAAATACTATTTTTTTTTTCATTTTT
ABI3VP1_tnt.VRN1_col_a_m1	VRN1	Solyc08g063040	539	567	-	-7.41791	1.01e-05	0.00126	TTGACATGATTATGTATCCTTTTTTTTGT
ABI3VP1_tnt.VRN1_col_a_m1	VRN1	Solyc05g054030	356	384	+	-7.37313	9.98e-06	0.00125	ATATATATTAGATTTTTTTTTATATTTAA
BBRBPC_tnt.BPC5_col_a_m1	BPC5	Solyc04g008500	2614	2643	+	-7.36585	2.95e-08	0.000275	AAAGAGTTAAAAGGAGAAAAAGAGAGAGAA
ABI3VP1_tnt.VRN1_col_a_m1	VRN1	Solyc06g075250	2177	2205	+	-7.35821	9.95e-06	0.00125	CTTTTTTGATCCTCTTCTTTTTTACTTTC
SRS_tnt.SRS7_col_a_m1	SRS7	Solyc03g098070	1056	1078	+	-7.34343	5.58e-05	0.195	TGATCATAAAGCTTATATACTTA
ABI3VP1_tnt.VRN1_col_a_m1	VRN1	Solyc04g008500	2925	2953	+	-7.34328	9.92e-06	0.00125	AATTTAATTCTTTTTTTTCTAATTTTTTT
ABI3VP1_tnt.VRN1_col_a_m1	VRN1	Solyc06g075250	2262	2290	-	-7.32836	9.88e-06	0.00124	CTTTAGATTTTATGTTCCTTTTTTATGGC
ABI3VP1_tnt.VRN1_col_a_m1	VRN1	Solyc08g063040	286	314	-	-7.31343	9.85e-06	0.00124	TATTTAACTGTTTTTATTTTTCTGTTTAA
ABI3VP1_tnt.VRN1_col_a_m1	VRN1	Solyc09g007550	1883	1911	-	-7.31343	9.85e-06	0.00124	CTTTTTCCTTTTATTTTTGTTGTTCATCG
SRS_tnt.SRS7_col_a_m1	SRS7	Solyc04g008500	1700	1722	+	-7.26263	5.47e-05	0.195	AAAAGAAATAATTTAAATTCTAA
C2C2gata_tnt.GATA16_col_a_m1	GATA16	Solyc11g069240	1297	1323	-	-7.25556	7.28e-05	0.26	CAATTTACATATGGTAAAAATGATTAT
ABI3VP1_tnt.VRN1_col_a_m1	VRN1	Solyc05g054030	447	475	+	-7.25373	9.72e-06	0.00123	TATTTTTTTAGATTATTTTTTTATTCACA
ABI3VP1_tnt.VRN1_col_a_m1	VRN1	Solyc07g053570	1638	1666	-	-7.25373	9.72e-06	0.00123	TACAAATATTGGGTGTTTTTTTTTTGGTT
ABI3VP1_tnt.VRN1_col_a_m1	VRN1	Solyc02g085580	149	177	+	-7.23881	9.69e-06	0.00123	TTTGTGTTTTTTATAAATGTTTTTGTTAT
ABI3VP1_tnt.VRN1_col_a_m1	VRN1	Solyc09g074780	1307	1335	-	-7.23881	9.69e-06	0.00123	AAAAAACTACTTATTATTTTTTTATATTA
ABI3VP1_tnt.VRN1_col_a_m1	VRN1	Solyc11g069240	2805	2833	+	-7.23881	9.69e-06	0.00123	ACTCTATTGTTTGTTTTTGTTTTAATAAC
ND_tnt.FRS9_colamp_a_m1	FRS9	Solyc04g080130	1109	1138	-	-7.22772	6.14e-06	0.00505	ATATATATATATAGTTCAAAATAATAAAAA
ABI3VP1_tnt.VRN1_col_a_m1	VRN1	Solyc06g072360	1600	1628	+	-7.20896	9.62e-06	0.00123	TTTTTATTTTTATTTTTATTTTCATCATC
ND_tnt.FRS9_colamp_a_m1	FRS9	Solyc03g098070	2043	2072	+	-7.19802	6.09e-06	0.00505	TTAAATATTCTAAAATTACATGAAAAGTAC
ABI3VP1_tnt.VRN1_col_a_m1	VRN1	Solyc06g072360	1334	1362	+	-7.19403	9.59e-06	0.00123	TTTATGTGATATATTTTTTTCTTTTGGTC
ABI3VP1_tnt.VRN1_col_a_m1	VRN1	Solyc05g054030	315	343	-	-7.1791	9.56e-06	0.00123	TTATTATTATTATTATTATTTATTTTATT
ND_tnt.FRS9_colamp_a_m1	FRS9	Solyc05g054030	1520	1549	-	-7.17822	6.06e-06	0.00505	TTATTTATTATTAATTTTCAGAATTTATAT
ABI3VP1_tnt.VRN1_col_a_m1	VRN1	Solyc02g062940	1483	1511	+	-7.14925	9.49e-06	0.00122	ATATTATTTATCATAATTTTTATTTTTAA
ND_tnt.FRS9_colamp_a_m1	FRS9	Solyc09g074780	1050	1079	+	-7.14851	6.02e-06	0.00505	TTTAATATAATAGACAAATAAAAATAAAAA
ABI3VP1_tnt.VRN1_col_a_m1	VRN1	Solyc09g065670	662	690	-	-7.13433	9.46e-06	0.00122	TGTTTTGATATGTTTATATTTTTTTTTGT
ND_tnt.FRS9_colamp_a_m1	FRS9	Solyc09g065670	2349	2378	-	-7.12871	5.99e-06	0.00505	TTTAAAATTTATAGTTTAAATAAGTTATTA
ND_tnt.FRS9_colamp_a_m1	FRS9	Solyc11g069240	339	368	+	-7.11881	5.98e-06	0.00505	ATAAAATTTATATGTTTAAAATTATATAAA
ABI3VP1_tnt.VRN1_col_a_m1	VRN1	Solyc02g062940	361	389	-	-7.10448	9.4e-06	0.00122	AATACTATTTTTTTTAATTTCTTTTTATA
ABI3VP1_tnt.VRN1_col_a_m1	VRN1	Solyc09g074780	2457	2485	-	-7.10448	9.4e-06	0.00122	TGTTCTTTTTTTTTTTTTTTATATATAAC
ABI3VP1_tnt.VRN1_col_a_m1	VRN1	Solyc09g007550	2535	2563	-	-7.10448	9.4e-06	0.00122	TCTTATAAGTTTTTTTTTTCTTGTTTAAT
ABI3VP1_tnt.VRN1_col_a_m1	VRN1	Solyc09g007550	2867	2895	-	-7.10448	9.4e-06	0.00122	CTCACAAGTTTTTATTTTTATTTTTAAGA
ABI3VP1_tnt.REM16_col_a_m1	REM16	Solyc09g007550	1217	1237	+	-7.1	9.89e-05	0.11	CATAATTTTTCGACGAAAAAG
ABI3VP1_tnt.VRN1_col_a_m1	VRN1	Solyc02g062940	85	113	+	-7.08955	9.37e-06	0.00122	ATTAATTTGATTTGATTTTAATTTTTTGT
ABI3VP1_tnt.REM16_col_a_m1	REM16	Solyc11g069240	483	503	-	-7.08571	9.86e-05	0.11	ATTTCATTTTTTTTAGGTAAA
ABI3VP1_tnt.VRN1_col_a_m1	VRN1	Solyc09g007550	2834	2862	+	-7.07463	9.33e-06	0.00122	TCTTTTATTGTGTTTTTTGTTCTTTTGGA
ABI3VP1_tnt.REM16_col_a_m1	REM16	Solyc04g080130	2945	2965	+	-7.07143	9.83e-05	0.11	AACAAAGTATTAGCTGAAAAA
ABI3VP1_tnt.REM16_col_a_m1	REM16	Solyc11g069240	1067	1087	-	-7.05714	9.8e-05	0.11	TTTCATATTTTGTCGAGAATT
ABI3VP1_tnt.VRN1_col_a_m1	VRN1	Solyc01g005060	1387	1415	+	-7.04478	9.27e-06	0.00122	TTTTTGTTATTTTGTTATATTTTTCATTG
ABI3VP1_tnt.VRN1_col_a_m1	VRN1	Solyc07g053570	976	1004	+	-7.02985	9.24e-06	0.00122	GAAGCTTAATTTATTTATTTTTTTTAAAA
ABI3VP1_tnt.VRN1_col_a_m1	VRN1	Solyc02g085580	2646	2674	+	-7.01493	9.21e-06	0.00122	CTGTTTTATTATTTTATTTTTCTTCATCT
ABI3VP1_tnt.VRN1_col_a_m1	VRN1	Solyc06g072360	1589	1617	+	-7	9.18e-06	0.00121	TCATCATTTTATTTTTATTTTTATTTTTA
SRS_tnt.SRS7_col_a_m1	SRS7	Solyc07g053570	1577	1599	+	-6.9596	5.08e-05	0.195	AAAGCCAAATAATATGACCCAAA
ABI3VP1_tnt.VRN1_col_a_m1	VRN1	Solyc01g005060	2113	2141	+	-6.95522	9.09e-06	0.0012	TCTGAAATTCTAATTTTATTTTTTTTAAG
ABI3VP1_tnt.VRN1_col_a_m1	VRN1	Solyc06g062670	821	849	-	-6.8806	8.93e-06	0.00119	CAATTTTTAATTTCTTTCTTTTATGTATA
ABI3VP1_tnt.VRN1_col_a_m1	VRN1	Solyc02g062940	2005	2033	+	-6.8806	8.93e-06	0.00119	TATATATTATATTATATTTTTTTATTAAT
ABI3VP1_tnt.VRN1_col_a_m1	VRN1	Solyc11g069240	1463	1491	-	-6.83582	8.84e-06	0.00118	TATCACTTTATTATATTTTTTTATTTAAA
ABI3VP1_tnt.VRN1_col_a_m1	VRN1	Solyc02g085580	2404	2432	+	-6.8209	8.81e-06	0.00118	TTAATTATATTTTTTATTTAACTTTTTAA
ND_tnt.FRS9_colamp_a_m1	FRS9	Solyc01g005060	2291	2320	-	-6.81188	5.55e-06	0.00505	TTGATTATGTTTTATTATGAAATTTGAAAA
C2C2gata_tnt.GATA16_col_a_m1	GATA16	Solyc06g072360	2064	2090	-	-6.81111	6.53e-05	0.26	ATATACAATAATAATAATAATAATAAT
SRS_tnt.SRS7_col_a_m1	SRS7	Solyc02g085580	901	923	+	-6.77778	4.86e-05	0.195	AGATGATTAATTGTAATCCTAAT
ABI3VP1_tnt.VRN1_col_a_m1	VRN1	Solyc01g099340	49	77	+	-6.76119	8.7e-06	0.00117	GTATTTATATTTGTAATTTTTTTAGGATA
ABI3VP1_tnt.VRN1_col_a_m1	VRN1	Solyc06g062670	2707	2735	+	-6.76119	8.7e-06	0.00117	ACTCAATCTTTTCCTTCTCATTTTTTGTT
ND_tnt.FRS9_colamp_a_m1	FRS9	Solyc02g062940	2262	2291	-	-6.73267	5.44e-06	0.00505	TTAATTATTTGTGTTGAAACGTTATAGAAA
ABI3VP1_tnt.VRN1_col_a_m1	VRN1	Solyc11g069240	2799	2827	+	-6.73134	8.64e-06	0.00116	ATAACAACTCTATTGTTTGTTTTTGTTTT
ABI3VP1_tnt.VRN1_col_a_m1	VRN1	Solyc06g062670	824	852	-	-6.71642	8.61e-06	0.00116	TTACAATTTTTAATTTCTTTCTTTTATGT
ABI3VP1_tnt.VRN1_col_a_m1	VRN1	Solyc09g007550	204	232	+	-6.70149	8.58e-06	0.00116	TTATAATACTTTTAGATTTTTTTATTTTT
ABI3VP1_tnt.REM16_col_a_m1	REM16	Solyc06g072360	2222	2242	-	-6.7	9.04e-05	0.107	TAGATTTTTTTATTAAAAAAA
ABI3VP1_tnt.VRN1_col_a_m1	VRN1	Solyc10g084180	1625	1653	+	-6.68657	8.55e-06	0.00116	TTCATCTTTTATGTTCTTTTTCTTTATTC
MYBrelated_tnt.AT4G12670_colamp_a_m1	AT4G12670	Solyc11g069240	2528	2548	-	-6.63415	4.67e-05	0.566	TCTTAATCAGAAATTTTAAAT
ABI3VP1_tnt.VRN1_col_a_m1	VRN1	Solyc09g065670	2668	2696	+	-6.62687	8.43e-06	0.00115	ATTGGCTTTATTTTATTTTTTTTACTCTA
ABI3VP1_tnt.VRN1_col_a_m1	VRN1	Solyc02g085580	2635	2663	+	-6.61194	8.41e-06	0.00115	AATTTTCTGTTCTGTTTTATTATTTTATT
ABI3VP1_tnt.REM16_col_a_m1	REM16	Solyc04g080130	2630	2650	+	-6.58571	8.81e-05	0.105	TTTTTTTTTTTTTTAAAAAAC
ABI3VP1_tnt.VRN1_col_a_m1	VRN1	Solyc06g072360	851	879	-	-6.58209	8.35e-06	0.00114	GATCTTCCAATTATTTCTTTTTTCCTTTT
ABI3VP1_tnt.VRN1_col_a_m1	VRN1	Solyc07g053570	2220	2248	-	-6.58209	8.35e-06	0.00114	CCATAATTGTTTCCTTTTTGTTCTTTTGA
MYBrelated_tnt.TRP1_col_m1	TRP1	Solyc03g098070	527	549	-	-6.5618	1.46e-05	0.107	CACTCCTAAAAACAAAATCCTAA
ABI3VP1_tnt.VRN1_col_a_m1	VRN1	Solyc01g099340	2151	2179	+	-6.53731	8.26e-06	0.00113	ATCTAGTTTTATTTTTTTGTTTGTTATTT
ABI3VP1_tnt.VRN1_col_a_m1	VRN1	Solyc04g008500	2637	2665	-	-6.53731	8.26e-06	0.00113	TATTTTTTTTTTGTGTGTGTTTTTCTCTC
ABI3VP1_tnt.VRN1_col_a_m1	VRN1	Solyc01g099340	2827	2855	-	-6.53731	8.26e-06	0.00113	GAGGAGAGATTTTATTTTTTATTTTTTGG
ABI3VP1_tnt.VRN1_col_a_m1	VRN1	Solyc06g072360	2172	2200	+	-6.52239	8.24e-06	0.00113	ATTTTGTGATGTTTTTTTGTCTTCTTTAC
ABI3VP1_tnt.REM16_col_a_m1	REM16	Solyc11g069240	664	684	+	-6.51429	8.67e-05	0.105	TTTATATTTTGCGTGGAAAGT
ABI3VP1_tnt.VRN1_col_a_m1	VRN1	Solyc09g065670	2663	2691	+	-6.50746	8.21e-06	0.00113	TTATTATTGGCTTTATTTTATTTTTTTTA
SRS_tnt.SRS7_col_a_m1	SRS7	Solyc06g062670	203	225	-	-6.49495	4.54e-05	0.195	ATATCCTATTGGCTATTATTAAA
ND_tnt.FRS9_colamp_a_m1	FRS9	Solyc10g084180	865	894	+	-6.47525	5.12e-06	0.005	TATAATATATTTCTAATTTAAATATAAAAA
ABI3VP1_tnt.VRN1_col_a_m1	VRN1	Solyc01g099340	2605	2633	-	-6.44776	8.1e-06	0.00112	TATTTTTATTTTATTTTTTGCGTTTTTCA
ABI3VP1_tnt.REM16_col_a_m1	REM16	Solyc06g062670	673	693	-	-6.44286	8.53e-05	0.105	TTTGAATTTTGGTCGAAAAAT
ND_tnt.FRS9_colamp_a_m1	FRS9	Solyc11g069240	420	449	+	-6.43564	5.07e-06	0.005	AATAAAAATATTAGTTTACTATAAAAAAAA
ABI3VP1_tnt.REM16_col_a_m1	REM16	Solyc04g080130	1157	1177	-	-6.42857	8.5e-05	0.105	TAAAATTTTTTTGAAAAAAAA
ABI3VP1_tnt.VRN1_col_a_m1	VRN1	Solyc09g065670	2606	2634	+	-6.41791	8.04e-06	0.00112	TAATTTCTTCTTCTTTCTATTTTTATTTT
ABI3VP1_tnt.VRN1_col_a_m1	VRN1	Solyc01g005060	2040	2068	-	-6.40299	8.01e-06	0.00112	TAATTTGCATGAACAATTTTTTTTTTTTG
ABI3VP1_tnt.VRN1_col_a_m1	VRN1	Solyc09g065670	2105	2133	-	-6.35821	7.93e-06	0.00111	AACATATTTTTTCTGCTTTTTTTTAGTCC
ABI3VP1_tnt.VRN1_col_a_m1	VRN1	Solyc09g007550	2892	2920	+	-6.34328	7.91e-06	0.00111	TGAGTTTTAAGTTCTTTTTATCTGTTTGT
ND_tnt.FRS9_colamp_a_m1	FRS9	Solyc01g005060	2520	2549	+	-6.31683	4.92e-06	0.005	AGATATTTTTTTTATTTAAAAAAATAATAA
SRS_tnt.SRS7_col_a_m1	SRS7	Solyc09g065670	2217	2239	-	-6.30303	4.33e-05	0.195	AAAGAATAATTTTTAAATTTTAT
ABI3VP1_tnt.VRN1_col_a_m1	VRN1	Solyc05g054030	308	336	-	-6.28358	7.8e-06	0.0011	TATTATTATTATTTATTTTATTTTATTTA
ABI3VP1_tnt.VRN1_col_a_m1	VRN1	Solyc02g085580	2059	2087	-	-6.28358	7.8e-06	0.0011	TTTATCCCTTTTAATTTATTTTTTTTAAA
ABI3VP1_tnt.VRN1_col_a_m1	VRN1	Solyc09g007550	2663	2691	+	-6.28358	7.8e-06	0.0011	ATAGTCTCTTTTTGGTGTTTTCTTTTGAA
ABI3VP1_tnt.REM16_col_a_m1	REM16	Solyc01g005060	1920	1940	-	-6.27143	8.21e-05	0.104	AAGTGTTTTTTTTCAAAAAAA
MYBrelated_tnt.TRP1_col_m1	TRP1	Solyc01g099340	32	54	-	-6.25843	1.36e-05	0.107	AAATACTAAATTAATTACAATAA
ABI3VP1_tnt.VRN1_col_a_m1	VRN1	Solyc06g075250	2039	2067	+	-6.22388	7.69e-06	0.00109	TTATTCTCTTTATCTTCCCTTTTATTTTT
ABI3VP1_tnt.REM16_col_a_m1	REM16	Solyc10g084180	2493	2513	-	-6.21429	8.1e-05	0.104	TTTGTAATTTAAGCTGAAAAT
SRS_tnt.SRS7_colamp_a_m1	SRS7	Solyc11g069240	2378	2407	+	-6.20225	5.7e-06	0.226	CAAGAATCTATGAACTTTAAATCTTATAAA
ND_tnt.FRS9_colamp_a_m1	FRS9	Solyc02g062940	301	330	+	-6.19802	4.78e-06	0.005	ATATATATATTTCATGTAAATTCATAATAA
ABI3VP1_tnt.VRN1_col_a_m1	VRN1	Solyc06g072360	2204	2232	+	-6.19403	7.64e-06	0.00109	ATTACTTTTTCCTTCTTTTTTTTTTAATA
ABI3VP1_tnt.VRN1_col_a_m1	VRN1	Solyc01g099340	585	613	-	-6.16418	7.59e-06	0.00108	ATCACCTCTTATTTTTTTATTTTTTTTAA
ABI3VP1_tnt.VRN1_col_a_m1	VRN1	Solyc06g072360	1200	1228	-	-6.16418	7.59e-06	0.00108	TGCCTTTTTTACTCTTTTTTTTTTGCAAA
MYBrelated_tnt.AT4G12670_colamp_a_m1	AT4G12670	Solyc01g099340	316	336	+	-6.15854	4.2e-05	0.566	TCTAAATGATAAAGTTGAAGA
ND_tnt.FRS9_colamp_a_m1	FRS9	Solyc08g063040	2671	2700	+	-6.15842	4.74e-06	0.005	TTTTTTATTATTATCTATAAAAAAAAAAAA
ABI3VP1_tnt.VRN1_col_a_m1	VRN1	Solyc01g005060	1380	1408	+	-6.14925	7.56e-06	0.00108	ACCTTTATTTTTGTTATTTTGTTATATTT
MYBrelated_tnt.AT4G12670_colamp_a_m1	AT4G12670	Solyc06g075250	1107	1127	-	-6.14634	4.19e-05	0.566	AGTAAATTATAATTTTTAAAA
ABI3VP1_tnt.REM16_col_a_m1	REM16	Solyc04g008500	2819	2839	-	-6.14286	7.97e-05	0.104	TTGAGCTGTTTGTTGAGAAAT
ABI3VP1_tnt.VRN1_col_a_m1	VRN1	Solyc03g098070	2821	2849	+	-6.13433	7.54e-06	0.00108	CACCTTTATTGTATTTTTTTTTAATTAGA
ABI3VP1_tnt.VRN1_col_a_m1	VRN1	Solyc01g099340	2822	2850	-	-6.13433	7.54e-06	0.00108	GAGATTTTATTTTTTATTTTTTGGGGGTG
ND_tnt.FRS9_colamp_a_m1	FRS9	Solyc06g075250	2470	2499	-	-6.11881	4.69e-06	0.005	TTAAATATCTCAGGTGAAAAGTTAAAAGTA
C2C2gata_tnt.GATA16_col_a_m1	GATA16	Solyc09g065670	2575	2601	+	-6.11111	5.5e-05	0.248	CATCATCTTCATACTTCACAAAACAAT
BBRBPC_tnt.BPC5_col_a_m1	BPC5	Solyc04g008500	2626	2655	+	-6.10976	2.12e-08	0.000222	GGAGAAAAAGAGAGAGAAAAACACACACAA
ABI3VP1_tnt.VRN1_col_a_m1	VRN1	Solyc02g085580	262	290	-	-6.08955	7.46e-06	0.00108	TAAATTCATTTAATTTTTTTTATGTTATG
ABI3VP1_tnt.VRN1_col_a_m1	VRN1	Solyc09g074780	1780	1808	+	-6.08955	7.46e-06	0.00108	AATTTATTTTGATTATTTGTTCTAGTGTG
ABI3VP1_tnt.VRN1_col_a_m1	VRN1	Solyc01g005060	1461	1489	+	-6.07463	7.43e-06	0.00108	TCTTTGTTTTTTTGTTTGTTTCGTGTTTC
ABI3VP1_tnt.VRN1_col_a_m1	VRN1	Solyc02g085580	2638	2666	+	-6.0597	7.41e-06	0.00108	TTTCTGTTCTGTTTTATTATTTTATTTTT
ABI3VP1_tnt.VRN1_col_a_m1	VRN1	Solyc09g007550	2652	2680	+	-6.0597	7.41e-06	0.00108	TTTTTACTTTTATAGTCTCTTTTTGGTGT
ND_tnt.FRS9_colamp_a_m1	FRS9	Solyc01g099340	2523	2552	-	-6.0198	4.58e-06	0.005	TTAGAATCTTTGAATTTAGATAAAAAAAAA
ABI3VP1_tnt.VRN1_col_a_m1	VRN1	Solyc06g062670	2903	2931	+	-6.01493	7.33e-06	0.00107	ATATCTAGGTTTTTTATTTGTTTTGTCTT
ABI3VP1_tnt.VRN1_col_a_m1	VRN1	Solyc05g054030	1218	1246	+	-6	7.31e-06	0.00107	TAGGCAGCAATTTTTCATTTTTTTTTGTT
ABI3VP1_tnt.VRN1_col_a_m1	VRN1	Solyc09g065670	1129	1157	-	-5.98507	7.28e-06	0.00107	AGACTTTCTATTTTTATTATTTTCTTGTA
ABI3VP1_tnt.REM16_col_a_m1	REM16	Solyc10g084180	1334	1354	-	-5.91429	7.57e-05	0.101	TATAATTTTTTAAAAAGAAAA
ABI3VP1_tnt.REM16_col_a_m1	REM16	Solyc06g072360	2223	2243	-	-5.91429	7.57e-05	0.101	TTAGATTTTTTTATTAAAAAA
ABI3VP1_tnt.VRN1_col_a_m1	VRN1	Solyc09g007550	392	420	-	-5.91045	7.16e-06	0.00105	ATACTTATTATATTTTCATTTTTTTGATA
ABI3VP1_tnt.VRN1_col_a_m1	VRN1	Solyc10g084180	2364	2392	+	-5.86567	7.09e-06	0.00104	GTTTTAATTTGTTTTTTTTTATATGTTTA
ABI3VP1_tnt.REM16_col_a_m1	REM16	Solyc05g054030	1798	1818	+	-5.85714	7.47e-05	0.101	GGATATCCTTTGTCGGAAAAA
ABI3VP1_tnt.REM16_col_a_m1	REM16	Solyc06g072360	362	382	-	-5.84286	7.44e-05	0.101	TTCTTTTTTTTGGTGGAAATG
ABI3VP1_tnt.VRN1_col_a_m1	VRN1	Solyc06g072360	1587	1615	+	-5.83582	7.04e-06	0.00104	GCTCATCATTTTATTTTTATTTTTATTTT
ABI3VP1_tnt.VRN1_col_a_m1	VRN1	Solyc02g085580	1292	1320	+	-5.80597	6.99e-06	0.00104	TTCTTTTTTTTATGGCTTTTGTTTGCTTC
ND_tnt.FRS9_colamp_a_m1	FRS9	Solyc05g054030	709	738	+	-5.79208	4.33e-06	0.005	TTAAATATTATTACTTCTATACATTAATAA
ABI3VP1_tnt.VRN1_col_a_m1	VRN1	Solyc02g085580	725	753	+	-5.79104	6.97e-06	0.00104	GAATTTACTATTTTGTTTGTATTTTTTAA
ABI3VP1_tnt.VRN1_col_a_m1	VRN1	Solyc02g085580	2649	2677	+	-5.73134	6.87e-06	0.00102	TTTTATTATTTTATTTTTCTTCATCTTCT
MYBrelated_tnt.AT4G12670_colamp_a_m1	AT4G12670	Solyc06g062670	1081	1101	-	-5.71951	3.8e-05	0.566	CATATACCATACAAACTAAAA
ABI3VP1_tnt.VRN1_col_a_m1	VRN1	Solyc06g075250	38	66	+	-5.71642	6.85e-06	0.00102	TTATTTTATTTATTTATCTATCTATCTTT
ABI3VP1_tnt.VRN1_col_a_m1	VRN1	Solyc02g085580	138	166	+	-5.71642	6.85e-06	0.00102	ATATTTTAATTTTTGTGTTTTTTATAAAT
SRS_tnt.SRS7_col_a_m1	SRS7	Solyc01g099340	2696	2718	+	-5.70707	3.74e-05	0.195	AAACCCTAAGGTTTAATTCACAT
ND_tnt.FRS9_colamp_a_m1	FRS9	Solyc02g062940	1039	1068	-	-5.67327	4.21e-06	0.005	GAGATATTCATTCGATTAGAGATAATAATA
ABI3VP1_tnt.VRN1_col_a_m1	VRN1	Solyc07g053570	3	31	+	-5.67164	6.78e-06	0.00102	GAATTTATATCTATTTTTTTTTCTTTTGG
ABI3VP1_tnt.VRN1_col_a_m1	VRN1	Solyc11g069240	1863	1891	+	-5.67164	6.78e-06	0.00102	TTTTATTAAATATAATTTTTTATTTTTTT
BBRBPC_tnt.BPC5_col_a_m1	BPC5	Solyc06g062670	2648	2677	+	-5.65854	1.87e-08	0.000221	GGAGAAAGAGAGAGAGAGAGGATTACAGTC
ND_tnt.FRS9_colamp_a_m1	FRS9	Solyc01g005060	1623	1652	+	-5.64356	4.17e-06	0.005	TGTTATATTATATGTTTTTTATTATAGCAA
ABI3VP1_tnt.VRN1_col_a_m1	VRN1	Solyc02g062940	2009	2037	+	-5.64179	6.73e-06	0.00102	TATTATATTATATTTTTTTATTAATTTTT
ABI3VP1_tnt.REM16_col_a_m1	REM16	Solyc11g069240	1097	1117	-	-5.62857	7.09e-05	0.101	ATAGTAGTGTTTACAGAAAAA
ABI3VP1_tnt.VRN1_col_a_m1	VRN1	Solyc08g063040	2687	2715	-	-5.61194	6.68e-06	0.00101	AAAATTATAAGATTCTTTTTTTTTTTTAT
ND_tnt.FRS9_colamp_a_m1	FRS9	Solyc02g062940	1503	1532	-	-5.60396	4.13e-06	0.005	TAAAATTTTTATAATTTAATTTTAAAAATA
ABI3VP1_tnt.REM16_col_a_m1	REM16	Solyc09g074780	2580	2600	+	-5.58571	7.02e-05	0.101	AGGGTTGTTTTGTCGGTAAGA
ABI3VP1_tnt.VRN1_col_a_m1	VRN1	Solyc09g065670	2605	2633	+	-5.55224	6.59e-06	0.001	TTAATTTCTTCTTCTTTCTATTTTTATTT
ABI3VP1_tnt.VRN1_col_a_m1	VRN1	Solyc05g054030	42	70	-	-5.52239	6.55e-06	0.000996	AGTAATAAAATTTTACTTTTTTTTGTATC
ABI3VP1_tnt.REM16_col_a_m1	REM16	Solyc02g062940	554	574	+	-5.51429	6.9e-05	0.101	GTCTTTATTTTTGTAAAAAAA
ABI3VP1_tnt.VRN1_col_a_m1	VRN1	Solyc04g008500	1128	1156	+	-5.50746	6.52e-06	0.000995	GTTTTTTGTTTATATATTTATTTTGAATC
ABI3VP1_tnt.VRN1_col_a_m1	VRN1	Solyc09g007550	1004	1032	-	-5.49254	6.5e-06	0.000994	ATTATTATTCCTTTTATTTTTTTGGTGGG
ABI3VP1_tnt.VRN1_col_a_m1	VRN1	Solyc11g069240	2942	2970	+	-5.47761	6.48e-06	0.000994	CGAACTTCTTCTTTTTTCTTTTTGGTGTG
MYBrelated_tnt.TRP1_col_m1	TRP1	Solyc08g063040	15	37	+	-5.47191	1.12e-05	0.107	GAACTATAAATTCAAAAGCAAAA
ABI3VP1_tnt.VRN1_col_a_m1	VRN1	Solyc07g053570	122	150	-	-5.46269	6.46e-06	0.000993	GAAGTTTGTAGTTAGTTTTATTTTTCGTA
C2C2gata_tnt.GATA16_col_a_m1	GATA16	Solyc06g072360	2027	2053	+	-5.42222	4.64e-05	0.221	AATTATTATTATTATTATTATTATTAT
ARF_tnt.ARF16_col_b_m1	ARF16	Solyc08g063040	336	356	-	-5.39759	9.72e-05	0.0897	TTTATTGTTATGATGAAAGGC
ABI3VP1_tnt.VRN1_col_a_m1	VRN1	Solyc06g072360	2171	2199	+	-5.38806	6.35e-06	0.000978	GATTTTGTGATGTTTTTTTGTCTTCTTTA
ABI3VP1_tnt.VRN1_col_a_m1	VRN1	Solyc02g085580	2640	2668	+	-5.38806	6.35e-06	0.000978	TCTGTTCTGTTTTATTATTTTATTTTTCT
ABI3VP1_tnt.VRN1_col_a_m1	VRN1	Solyc06g072360	844	872	-	-5.35821	6.3e-06	0.000977	CAATTATTTCTTTTTTCCTTTTTCCCATA
ABI3VP1_tnt.VRN1_col_a_m1	VRN1	Solyc09g007550	2534	2562	-	-5.35821	6.3e-06	0.000977	CTTATAAGTTTTTTTTTTCTTGTTTAATG
ABI3VP1_tnt.VRN1_col_a_m1	VRN1	Solyc09g065670	2601	2629	+	-5.35821	6.3e-06	0.000977	TTCTTTAATTTCTTCTTCTTTCTATTTTT
MYBrelated_tnt.AT4G12670_colamp_a_m1	AT4G12670	Solyc07g053570	585	605	-	-5.35366	3.49e-05	0.566	ACTAAACGACACACCATTGAC
ABI3VP1_tnt.VRN1_col_a_m1	VRN1	Solyc09g065670	2629	2657	+	-5.34328	6.28e-06	0.000977	TATTTTTAATCTCTATTTTTTATTTTTTT
ABI3VP1_tnt.VRN1_col_a_m1	VRN1	Solyc09g074780	1059	1087	-	-5.32836	6.26e-06	0.000977	ACTCACTCTTTTTATTTTTATTTGTCTAT
ABI3VP1_tnt.REM16_col_a_m1	REM16	Solyc07g053570	987	1007	+	-5.3	6.57e-05	0.099	TATTTATTTTTTTTAAAAAAA
ABI3VP1_tnt.VRN1_col_a_m1	VRN1	Solyc08g063040	942	970	-	-5.28358	6.19e-06	0.000973	TTTGTGCATTGAGTTTTCTATTTTTCTAC
ABI3VP1_tnt.VRN1_col_a_m1	VRN1	Solyc01g099340	2610	2638	-	-5.25373	6.15e-06	0.000969	AGTAGTATTTTTATTTTATTTTTTGCGTT
MYBrelated_tnt.TRP2_col_a_m1	TRP2	Solyc06g072360	2658	2677	+	-5.2439	9.65e-05	0.49	GAAAACTAATCCGGACACCA
ARF_tnt.ARF16_col_b_m1	ARF16	Solyc01g099340	2905	2925	-	-5.22892	9.33e-05	0.0872	TTTGCTGTTTAGAAGAAGAGA
ARF_tnt.ARF16_col_b_m1	ARF16	Solyc06g072360	1648	1668	+	-5.21687	9.3e-05	0.0872	AACTCAGTTTTGACCAAAAAG
ND_tnt.FRS9_colamp_a_m1	FRS9	Solyc11g069240	2350	2379	+	-5.18812	3.73e-06	0.0049	AAATATATTATTAACTTAAAGTTATCGTCA
ABI3VP1_tnt.REM16_col_a_m1	REM16	Solyc02g062940	487	507	+	-5.18571	6.4e-05	0.0982	ATTGTCGTTTTAGCGAACCAA
ABI3VP1_tnt.VRN1_col_a_m1	VRN1	Solyc05g054030	305	333	-	-5.1791	6.04e-06	0.000955	TATTATTATTTATTTTATTTTATTTATTT
ARF_tnt.ARF16_col_b_m1	ARF16	Solyc02g062940	554	574	+	-5.16867	9.19e-05	0.0872	GTCTTTATTTTTGTAAAAAAA
ABI3VP1_tnt.VRN1_col_a_m1	VRN1	Solyc09g007550	1009	1037	-	-5.08955	5.92e-06	0.000938	TTTTAATTATTATTCCTTTTATTTTTTTG
ABI3VP1_tnt.VRN1_col_a_m1	VRN1	Solyc05g054030	1220	1248	+	-5.08955	5.92e-06	0.000938	GGCAGCAATTTTTCATTTTTTTTTGTTTT
ABI3VP1_tnt.VRN1_col_a_m1	VRN1	Solyc01g005060	2805	2833	-	-5.08955	5.92e-06	0.000938	CTTTTTAAGCTTTTTTTTTTTTAATGAAC
ARF_tnt.ARF16_col_b_m1	ARF16	Solyc05g054030	81	101	+	-5.08434	9e-05	0.0872	TTTACTTTTATGAATTAGAAA
BBRBPC_tnt.BPC5_colamp_a_m1	BPC5	Solyc05g054030	61	89	-	-5.06667	9.9e-05	0.0419	AAAAGTAAAATAAGGTGTAAGTAATAAAA
ARF_tnt.ARF16_col_b_m1	ARF16	Solyc09g007550	2124	2144	+	-5.04819	8.92e-05	0.0872	TTAGTTTTTTAGACGGCAAGA
BBRBPC_tnt.BPC5_colamp_a_m1	BPC5	Solyc06g072360	1996	2024	+	-5.04444	9.85e-05	0.0418	AAAAAGATGACTGACAAAAATAAAAAGAT
ARF_tnt.ARF16_col_b_m1	ARF16	Solyc06g075250	2519	2539	-	-5.03614	8.89e-05	0.0872	TTAATTGTTTTAACTAAAATT
BBRBPC_tnt.BPC5_colamp_a_m1	BPC5	Solyc09g065670	2610	2638	-	-5.03333	9.82e-05	0.0418	ATTAAAAATAAAAATAGAAAGAAGAAGAA
ABI3VP1_tnt.REM16_col_a_m1	REM16	Solyc06g062670	2721	2741	+	-5.02857	6.17e-05	0.0965	TTCTCATTTTTTGTTGCAAGA
ARF_tnt.ARF16_col_b_m1	ARF16	Solyc04g008500	2281	2301	-	-4.98795	8.79e-05	0.0872	TTGATATTTTTCATATGAAAA
ABI3VP1_tnt.VRN1_col_a_m1	VRN1	Solyc08g063040	680	708	-	-4.98507	5.78e-06	0.000923	CTCTAAATATTTTTTAATTTTTTTCCTGC
BBRBPC_tnt.BPC5_colamp_a_m1	BPC5	Solyc03g098070	1433	1461	+	-4.97778	9.69e-05	0.0415	CGCAGGGAAAGAGGCTGACAAAAAAGAAA
BBRBPC_tnt.BPC5_colamp_a_m1	BPC5	Solyc06g062670	2591	2619	+	-4.97778	9.69e-05	0.0415	TATGGGTAGAGAAGAGAACAAAAGAAAAG
BBRBPC_tnt.BPC5_colamp_a_m1	BPC5	Solyc08g063040	277	305	+	-4.96667	9.66e-05	0.0415	CAAAAATATTTAAACAGAAAAATAAAAAC
BBRBPC_tnt.BPC5_colamp_a_m1	BPC5	Solyc06g072360	2814	2842	+	-4.95556	9.64e-05	0.0415	AGAAGTTTATTAAGGTGAAGCTAAAAGAA
ABI3VP1_tnt.VRN1_col_a_m1	VRN1	Solyc04g080130	1221	1249	-	-4.95522	5.74e-06	0.000919	CAATTTATGTGTTATTTTTTATTTTCGAG
ABI3VP1_tnt.VRN1_col_a_m1	VRN1	Solyc10g084180	35	63	-	-4.9403	5.72e-06	0.000918	AAAATACTATTTTTTTTTTCATTTTTATA
MYBrelated_tnt.TRP2_col_a_m1	TRP2	Solyc08g063040	567	586	+	-4.91463	8.9e-05	0.487	AAACATTGAACACTTAAATA
BBRBPC_tnt.BPC5_colamp_a_m1	BPC5	Solyc02g062940	359	387	+	-4.91111	9.53e-05	0.0415	TATATAAAAAGAAATTAAAAAAAATAGTA
ARF_tnt.ARF16_col_b_m1	ARF16	Solyc06g062670	634	654	+	-4.89157	8.58e-05	0.0872	ATATCGTCTTTGATAGAAAAT
ABI3VP1_tnt.VRN1_col_a_m1	VRN1	Solyc04g008500	2647	2675	-	-4.8806	5.64e-06	0.000908	ATATATGAACTATTTTTTTTTTGTGTGTG
ABI3VP1_tnt.VRN1_col_a_m1	VRN1	Solyc04g080130	836	864	-	-4.86567	5.62e-06	0.000907	TTTTCAGTTTATTTGATTTTCTTTTTTTA
ABI3VP1_tnt.VRN1_col_a_m1	VRN1	Solyc04g008500	2946	2974	+	-4.85075	5.6e-06	0.000907	ATTTTTTTTGGTTAATTTTTATTTTTTGT
C2C2gata_tnt.GATA16_col_a_m1	GATA16	Solyc10g084180	117	143	-	-4.84444	4.01e-05	0.202	AATAATAATAATAATAATAATAATAAT
C2C2gata_tnt.GATA16_col_a_m1	GATA16	Solyc06g072360	2028	2054	-	-4.84444	4.01e-05	0.202	AATAATAATAATAATAATAATAATAAT
C2C2gata_tnt.GATA16_col_a_m1	GATA16	Solyc06g072360	2031	2057	-	-4.84444	4.01e-05	0.202	AATAATAATAATAATAATAATAATAAT
C2C2gata_tnt.GATA16_col_a_m1	GATA16	Solyc06g072360	2034	2060	-	-4.84444	4.01e-05	0.202	AATAATAATAATAATAATAATAATAAT
C2C2gata_tnt.GATA16_col_a_m1	GATA16	Solyc06g072360	2037	2063	-	-4.84444	4.01e-05	0.202	AATAATAATAATAATAATAATAATAAT
C2C2gata_tnt.GATA16_col_a_m1	GATA16	Solyc06g072360	2040	2066	-	-4.84444	4.01e-05	0.202	AATAATAATAATAATAATAATAATAAT
C2C2gata_tnt.GATA16_col_a_m1	GATA16	Solyc06g072360	2043	2069	-	-4.84444	4.01e-05	0.202	AATAATAATAATAATAATAATAATAAT
C2C2gata_tnt.GATA16_col_a_m1	GATA16	Solyc06g072360	2046	2072	-	-4.84444	4.01e-05	0.202	AATAATAATAATAATAATAATAATAAT
C2C2gata_tnt.GATA16_col_a_m1	GATA16	Solyc06g072360	2049	2075	-	-4.84444	4.01e-05	0.202	AATAATAATAATAATAATAATAATAAT
C2C2gata_tnt.GATA16_col_a_m1	GATA16	Solyc06g072360	2052	2078	-	-4.84444	4.01e-05	0.202	AATAATAATAATAATAATAATAATAAT
C2C2gata_tnt.GATA16_col_a_m1	GATA16	Solyc06g072360	2055	2081	-	-4.84444	4.01e-05	0.202	AATAATAATAATAATAATAATAATAAT
C2C2gata_tnt.GATA16_col_a_m1	GATA16	Solyc06g072360	2058	2084	-	-4.84444	4.01e-05	0.202	AATAATAATAATAATAATAATAATAAT
ARF_tnt.ARF16_col_b_m1	ARF16	Solyc09g007550	1639	1659	-	-4.84337	8.48e-05	0.0872	TTTTTAATTATTATTTGAAAA
ABI3VP1_tnt.VRN1_col_a_m1	VRN1	Solyc01g099340	2143	2171	+	-4.83582	5.58e-06	0.000906	TAATCTTTATCTAGTTTTATTTTTTTGTT
BBRBPC_tnt.BPC5_colamp_a_m1	BPC5	Solyc06g072360	2694	2722	-	-4.83333	9.35e-05	0.041	GGGTGGGGGAGGAGTAGTTTGAAAGAGAC
BBRBPC_tnt.BPC5_colamp_a_m1	BPC5	Solyc02g085580	540	568	+	-4.82222	9.32e-05	0.041	AGTATCAAATATGAAAAGGAAAAAAAAAC
BBRBPC_tnt.BPC5_colamp_a_m1	BPC5	Solyc01g005060	2454	2482	-	-4.82222	9.32e-05	0.041	AGAGAGAGAAGCAACAAGACAAGAGAAAC
ABI3VP1_tnt.VRN1_col_a_m1	VRN1	Solyc09g065670	2106	2134	-	-4.8209	5.56e-06	0.000906	CAACATATTTTTTCTGCTTTTTTTTAGTC
ABI3VP1_tnt.VRN1_col_a_m1	VRN1	Solyc10g084180	2362	2390	+	-4.8209	5.56e-06	0.000906	CCGTTTTAATTTGTTTTTTTTTATATGTT
ARF_tnt.ARF16_col_b_m1	ARF16	Solyc04g080130	1159	1179	-	-4.80723	8.4e-05	0.0872	TTTAAAATTTTTTTGAAAAAA
ABI3VP1_tnt.VRN1_col_a_m1	VRN1	Solyc09g065670	2623	2651	+	-4.80597	5.54e-06	0.000906	TATTTTTATTTTTAATCTCTATTTTTTAT
ABI3VP1_tnt.REM16_col_a_m1	REM16	Solyc03g098070	290	310	+	-4.8	5.85e-05	0.0933	TCTTTTTTTTTAAAAGAAAAA
ABI3VP1_tnt.REM16_col_a_m1	REM16	Solyc09g007550	2216	2236	-	-4.8	5.85e-05	0.0933	ATAATTTATTTTGAGGAAAAA
ARF_tnt.ARF16_col_b_m1	ARF16	Solyc02g062940	559	579	-	-4.79518	8.38e-05	0.0872	CTAATTTTTTTTACAAAAATA
ABI3VP1_tnt.VRN1_col_a_m1	VRN1	Solyc01g099340	148	176	-	-4.77612	5.5e-06	0.000904	TCTCATATATTTTTTACCTTTTTACTGCT
ND_tnt.FRS9_colamp_a_m1	FRS9	Solyc01g099340	2524	2553	-	-4.77228	3.36e-06	0.00456	GTTAGAATCTTTGAATTTAGATAAAAAAAA
BBRBPC_tnt.BPC5_colamp_a_m1	BPC5	Solyc07g053570	2784	2812	-	-4.76667	9.2e-05	0.0409	AGAGAAGAGATGAAAAGGAGAAAATATAA
BBRBPC_tnt.BPC5_colamp_a_m1	BPC5	Solyc03g098070	2420	2448	+	-4.75556	9.17e-05	0.0409	AAGCTGATGAAAAGCTGAAAGTTGAAAAG
ARF_tnt.ARF16_col_b_m1	ARF16	Solyc05g054030	1337	1357	+	-4.74699	8.28e-05	0.0872	TTTGCTTTTTCAGGTGGAGGA
ABI3VP1_tnt.VRN1_col_a_m1	VRN1	Solyc11g069240	209	237	-	-4.74627	5.46e-06	0.0009	TAATTTTTTTTTTTTTGTCTATTTGCTTC
BBRBPC_tnt.BPC5_colamp_a_m1	BPC5	Solyc02g062940	2529	2557	-	-4.73333	9.12e-05	0.0409	GCAAGGAAACTAGAGAGAGAAAGTAGAAA
ABI3VP1_tnt.VRN1_col_a_m1	VRN1	Solyc05g054030	1219	1247	+	-4.73134	5.44e-06	0.000899	AGGCAGCAATTTTTCATTTTTTTTTGTTT
ABI3VP1_tnt.VRN1_col_a_m1	VRN1	Solyc01g099340	2159	2187	+	-4.73134	5.44e-06	0.000899	TTATTTTTTTGTTTGTTATTTTATTATAT
ABI3VP1_tnt.VRN1_col_a_m1	VRN1	Solyc04g008500	2253	2281	-	-4.73134	5.44e-06	0.000899	ACATCACTAATTTTTTCTTTTTTTACGTA
ABI3VP1_tnt.VRN1_col_a_m1	VRN1	Solyc01g099340	2606	2634	-	-4.73134	5.44e-06	0.000899	GTATTTTTATTTTATTTTTTGCGTTTTTC
ABI3VP1_tnt.VRN1_col_a_m1	VRN1	Solyc04g008500	2622	2650	-	-4.73134	5.44e-06	0.000899	TGTGTTTTTCTCTCTCTTTTTCTCCTTTT
SRS_tnt.SRS7_col_a_m1	SRS7	Solyc01g005060	1563	1585	-	-4.72727	2.93e-05	0.195	TGACAATATTCCCAAATCCCAAA
ARF_tnt.ARF16_col_b_m1	ARF16	Solyc05g054030	1272	1292	-	-4.71084	8.2e-05	0.0872	ATTTCATTTTTTTTAGAAAAT
ABI3VP1_tnt.VRN1_col_a_m1	VRN1	Solyc05g054030	1223	1251	+	-4.70149	5.41e-06	0.000899	AGCAATTTTTCATTTTTTTTTGTTTTTAA
ABI3VP1_tnt.VRN1_col_a_m1	VRN1	Solyc01g005060	2342	2370	-	-4.70149	5.41e-06	0.000899	GTTATTTTTATTTATTTCTTTTGCTTTTG
ARF_tnt.ARF16_col_b_m1	ARF16	Solyc09g074780	1354	1374	-	-4.68675	8.15e-05	0.0872	ATTAATATTTTAAGGAGAAAA
ABI3VP1_tnt.VRN1_col_a_m1	VRN1	Solyc08g063040	347	375	-	-4.68657	5.39e-06	0.000899	TCTTTGCCTTTTCCTTTCTTTTATTGTTA
ND_tnt.FRS9_colamp_a_m1	FRS9	Solyc01g005060	2524	2553	-	-4.68317	3.29e-06	0.00456	ATGATTATTATTTTTTTAAATAAAAAAAAT
BBRBPC_tnt.BPC5_colamp_a_m1	BPC5	Solyc01g099340	1343	1371	+	-4.67778	8.99e-05	0.0406	AAAGAAGGGAGAGAGGGGAACAAACATAT
ARF_tnt.ARF16_col_b_m1	ARF16	Solyc10g084180	1779	1799	+	-4.66265	8.11e-05	0.0872	TTTATTTGCATGGCTTGAAAA
ABI3VP1_tnt.REM16_col_a_m1	REM16	Solyc11g069240	959	979	-	-4.65714	5.66e-05	0.0933	TATTGATTCATAATGGGAAAA
ABI3VP1_tnt.REM16_col_a_m1	REM16	Solyc04g080130	2629	2649	+	-4.65714	5.66e-05	0.0933	TTTTTTTTTTTTTTTAAAAAA
ARF_tnt.ARF16_col_b_m1	ARF16	Solyc08g063040	862	882	+	-4.6506	8.08e-05	0.0872	TCTATCGTTTAGGTAGAAATA
BBRBPC_tnt.BPC5_colamp_a_m1	BPC5	Solyc04g008500	2931	2959	-	-4.64444	8.92e-05	0.0405	TAACCAAAAAAAATTAGAAAAAAAAGAAT
ABI3VP1_tnt.VRN1_col_a_m1	VRN1	Solyc05g054030	313	341	-	-4.64179	5.33e-06	0.000899	ATTATTATTATTATTATTTATTTTATTTT
ABI3VP1_tnt.VRN1_col_a_m1	VRN1	Solyc01g005060	2444	2472	+	-4.64179	5.33e-06	0.000899	ATGTTTTTTTGTTTCTCTTGTCTTGTTGC
MYBrelated_tnt.TRP2_col_a_m1	TRP2	Solyc07g053570	590	609	-	-4.63415	8.3e-05	0.487	AAATACTAAACGACACACCA
BBRBPC_tnt.BPC5_colamp_a_m1	BPC5	Solyc06g075250	2072	2100	-	-4.63333	8.9e-05	0.0405	CTGGGAAAGAGAAAAAAAGGATTGGAAAA
ABI3VP1_tnt.VRN1_col_a_m1	VRN1	Solyc05g054030	354	382	+	-4.62687	5.31e-06	0.000899	ATATATATATTAGATTTTTTTTTATATTT
BBRBPC_tnt.BPC5_colamp_a_m1	BPC5	Solyc04g008500	2459	2487	+	-4.62222	8.87e-05	0.0405	AAATAATAGAGATTAAAAGAAAAAGGGTA
SRS_tnt.SRS7_col_a_m1	SRS7	Solyc06g062670	1083	1105	-	-4.61616	2.85e-05	0.195	ATATCATATACCATACAAACTAA
ABI3VP1_tnt.REM16_col_a_m1	REM16	Solyc10g084180	2433	2453	-	-4.6	5.58e-05	0.0933	TAAACATATCTGGTAGAAAAA
ABI3VP1_tnt.VRN1_col_a_m1	VRN1	Solyc09g007550	2835	2863	+	-4.58209	5.26e-06	0.000897	CTTTTATTGTGTTTTTTGTTCTTTTGGAA
ARF_tnt.ARF16_col_b_m1	ARF16	Solyc11g069240	1121	1141	-	-4.56627	7.91e-05	0.0872	TATGGTATATTGGTGAAAAAA
ARF_tnt.ARF16_col_b_m1	ARF16	Solyc03g098070	2281	2301	-	-4.55422	7.89e-05	0.0872	TATTTTATTTTGAGAGAAATA
BBRBPC_tnt.BPC5_colamp_a_m1	BPC5	Solyc09g007550	2527	2555	+	-4.53333	8.68e-05	0.04	GAAATGACATTAAACAAGAAAAAAAAAAC
BBRBPC_tnt.BPC5_colamp_a_m1	BPC5	Solyc01g099340	2894	2922	-	-4.52222	8.65e-05	0.04	GCTGTTTAGAAGAAGAGAAAGACAAGAAC
ABI3VP1_tnt.VRN1_col_a_m1	VRN1	Solyc01g099340	2823	2851	-	-4.49254	5.15e-06	0.000881	AGAGATTTTATTTTTTATTTTTTGGGGGT
MYBrelated_tnt.TRP1_col_m1	TRP1	Solyc08g063040	948	970	+	-4.47191	8.8e-06	0.107	AAATAGAAAACTCAATGCACAAA
BBRBPC_tnt.BPC5_colamp_a_m1	BPC5	Solyc08g063040	409	437	-	-4.46667	8.53e-05	0.0397	TGATGCATAGTCAAGAAAAGGAGGGAGAA
MYBrelated_tnt.TRP2_col_a_m1	TRP2	Solyc01g005060	1476	1495	-	-4.46341	7.95e-05	0.487	AAAAGTGAAACACGAAACAA
ABI3VP1_tnt.VRN1_col_a_m1	VRN1	Solyc10g084180	73	101	+	-4.46269	5.11e-06	0.000877	AGCTAACAAATTTGATTCTTTTTTTTATT
ARF_tnt.ARF16_col_b_m1	ARF16	Solyc09g074780	1478	1498	-	-4.45783	7.7e-05	0.0872	TAAACTATTATTGGTGGAAAT
BBRBPC_tnt.BPC5_colamp_a_m1	BPC5	Solyc04g008500	2453	2481	+	-4.43333	8.46e-05	0.0396	AGAGAAAAATAATAGAGATTAAAAGAAAA
ABI3VP1_tnt.VRN1_col_a_m1	VRN1	Solyc09g007550	206	234	+	-4.40299	5.04e-06	0.000867	ATAATACTTTTAGATTTTTTTATTTTTGA
ABI3VP1_tnt.VRN1_col_a_m1	VRN1	Solyc06g072360	1595	1623	+	-4.40299	5.04e-06	0.000867	TTTTATTTTTATTTTTATTTTTATTTTCA
ABI3VP1_tnt.VRN1_col_a_m1	VRN1	Solyc02g085580	2645	2673	+	-4.40299	5.04e-06	0.000867	TCTGTTTTATTATTTTATTTTTCTTCATC
BBRBPC_tnt.BPC5_colamp_a_m1	BPC5	Solyc06g072360	2200	2228	-	-4.4	8.39e-05	0.0394	AAAAAAAAAAGAAGGAAAAAGTAATTTAG
BBRBPC_tnt.BPC5_colamp_a_m1	BPC5	Solyc08g063040	2631	2659	-	-4.4	8.39e-05	0.0394	TAATTTTCAAGAGAGAGAGAAAGAAGAGT
BBRBPC_tnt.BPC5_colamp_a_m1	BPC5	Solyc02g085580	2749	2777	-	-4.4	8.39e-05	0.0394	GCGGCTCGGAAATCAATAGAGAGAAAGAG
BBRBPC_tnt.BPC5_colamp_a_m1	BPC5	Solyc06g075250	2970	2998	-	-4.4	8.39e-05	0.0394	ATAGGTGAGATTTGGAGAAGAAGGTAGAT
ABI3VP1_tnt.REM16_col_a_m1	REM16	Solyc09g007550	1222	1242	-	-4.4	5.33e-05	0.0933	AAAATCTTTTTCGTCGAAAAA
MYBrelated_tnt.TRP2_col_a_m1	TRP2	Solyc01g099340	343	362	+	-4.36585	7.76e-05	0.487	AAACCCTTTTCCCTACTTAA
ABI3VP1_tnt.VRN1_col_a_m1	VRN1	Solyc01g099340	581	609	-	-4.34328	4.97e-06	0.000863	CCTCTTATTTTTTTATTTTTTTTAAAATT
BBRBPC_tnt.BPC5_colamp_a_m1	BPC5	Solyc04g008500	2434	2462	+	-4.33333	8.25e-05	0.0394	GTAATAGCGTCGGAATAAAAGAGAAAAAT
ABI3VP1_tnt.VRN1_col_a_m1	VRN1	Solyc02g085580	133	161	+	-4.32836	4.95e-06	0.000862	TTATGATATTTTAATTTTTGTGTTTTTTA
ND_tnt.FRS9_colamp_a_m1	FRS9	Solyc05g054030	716	745	-	-4.30693	2.99e-06	0.00434	TCTTATATTATTAATGTATAGAAGTAATAA
BBRBPC_tnt.BPC5_colamp_a_m1	BPC5	Solyc01g005060	2343	2371	+	-4.28889	8.16e-05	0.0393	AAAAGCAAAAGAAATAAATAAAAATAACA
ABI3VP1_tnt.VRN1_col_a_m1	VRN1	Solyc06g075250	2263	2291	-	-4.28358	4.9e-06	0.000856	ACTTTAGATTTTATGTTCCTTTTTTATGG
ABI3VP1_tnt.VRN1_col_a_m1	VRN1	Solyc09g007550	2603	2631	+	-4.28358	4.9e-06	0.000856	TTTTAATTATTATTATTATTTTTGTTAGA
ARF_tnt.ARF16_col_b_m1	ARF16	Solyc02g062940	753	773	-	-4.26506	7.34e-05	0.0872	TACACATTGTTGACATGAAAT
ABI3VP1_tnt.REM16_col_a_m1	REM16	Solyc09g007550	2846	2866	+	-4.25714	5.15e-05	0.0931	TTTTTTGTTCTTTTGGAACAA
BBRBPC_tnt.BPC5_colamp_a_m1	BPC5	Solyc08g063040	2529	2557	+	-4.24444	8.07e-05	0.0391	AGAAAGAGAATAGAGGAAAAGACAAAATG
ABI3VP1_tnt.VRN1_col_a_m1	VRN1	Solyc04g080130	833	861	-	-4.23881	4.85e-06	0.000852	TCAGTTTATTTGATTTTCTTTTTTTAAAA
ABI3VP1_tnt.VRN1_col_a_m1	VRN1	Solyc02g085580	2061	2089	-	-4.22388	4.83e-06	0.000852	TGTTTATCCCTTTTAATTTATTTTTTTTA
ABI3VP1_tnt.VRN1_col_a_m1	VRN1	Solyc10g084180	2811	2839	+	-4.22388	4.83e-06	0.000852	CCTTTGTGTTTTTCTTTGTGTTTGTTATT
BBRBPC_tnt.BPC5_colamp_a_m1	BPC5	Solyc03g098070	2464	2492	+	-4.22222	8.03e-05	0.0391	TGATAACCGAAAGAGAGAAAGTAAAGAAG
BBRBPC_tnt.BPC5_colamp_a_m1	BPC5	Solyc01g005060	1968	1996	+	-4.21111	8e-05	0.0391	AAAAAAAAGTTGAAAAGGAAAATAAAGGT
ABI3VP1_tnt.VRN1_col_a_m1	VRN1	Solyc07g053570	1469	1497	-	-4.20896	4.81e-06	0.000852	TCTCACCTTTTTTGAACTTTTCTTTTGGA
BBRBPC_tnt.BPC5_colamp_a_m1	BPC5	Solyc05g054030	2984	3012	-	-4.2	7.98e-05	0.0391	GAGAGAGAGAGAGAAAGAGATATATTCAA
ND_tnt.FRS9_colamp_a_m1	FRS9	Solyc05g054030	1231	1260	+	-4.18812	2.91e-06	0.00434	TTCATTTTTTTTTGTTTTTAAAAATGGAAA
ABI3VP1_tnt.VRN1_col_a_m1	VRN1	Solyc06g072360	1331	1359	+	-4.16418	4.76e-06	0.000848	CTATTTATGTGATATATTTTTTTCTTTTG
ABI3VP1_tnt.REM16_col_a_m1	REM16	Solyc01g005060	1916	1936	+	-4.15714	5.03e-05	0.093	TTTATTTTTTTGAAAAAAAAC
BBRBPC_tnt.BPC5_colamp_a_m1	BPC5	Solyc08g063040	929	957	+	-4.14444	7.87e-05	0.039	GATGATAGTTCAGGTAGAAAAATAGAAAA
BBRBPC_tnt.BPC5_colamp_a_m1	BPC5	Solyc06g062670	465	493	+	-4.13333	7.85e-05	0.039	AAATAAGAATTAGATAGATCAAGAAAGCG
BBRBPC_tnt.BPC5_colamp_a_m1	BPC5	Solyc02g085580	2816	2844	-	-4.13333	7.85e-05	0.039	GCTTATAAGTAAAAGTAATGAAGAAAAAC
BBRBPC_tnt.BPC5_colamp_a_m1	BPC5	Solyc11g069240	892	920	+	-4.12222	7.83e-05	0.039	TATGAACCATTGAATAGAAAAAAGAAGAG
ARF_tnt.ARF16_col_b_m1	ARF16	Solyc07g053570	2936	2956	+	-4.12048	7.08e-05	0.0872	TTTATTTTTTTGCTTAGAGAT
BBRBPC_tnt.BPC5_colamp_a_m1	BPC5	Solyc10g084180	2643	2671	+	-4.11111	7.81e-05	0.039	AAGGTTGAGATAAAGTTGAAAAGAGAGTT
ABI3VP1_tnt.REM16_col_a_m1	REM16	Solyc11g069240	1121	1141	-	-4.1	4.96e-05	0.093	TATGGTATATTGGTGAAAAAA
BBRBPC_tnt.BPC5_colamp_a_m1	BPC5	Solyc02g062940	2516	2544	-	-4.08889	7.76e-05	0.039	AGAGAGAAAGTAGAAAAATTGAGAGAGAA
BBRBPC_tnt.BPC5_colamp_a_m1	BPC5	Solyc09g065670	2637	2665	-	-4.08889	7.76e-05	0.039	TAATAATTAAAAAAATAAAAAATAGAGAT
BBRBPC_tnt.BPC5_col_a_m1	BPC5	Solyc01g099340	972	1001	+	-4.06098	1.25e-08	0.000169	AAAATGAGAAAGAGAGAAAGACAAAAAAAG
ABI3VP1_tnt.VRN1_col_a_m1	VRN1	Solyc05g054030	443	471	+	-4.0597	4.65e-06	0.000829	ACGATATTTTTTTAGATTATTTTTTTATT
ABI3VP1_tnt.VRN1_col_a_m1	VRN1	Solyc09g007550	1894	1922	-	-4.0597	4.65e-06	0.000829	GTATATTTATCCTTTTTCCTTTTATTTTT
ABI3VP1_tnt.VRN1_col_a_m1	VRN1	Solyc10g084180	281	309	+	-4.04478	4.63e-06	0.000829	TATAAATTTTTCTTTTTCTTTTAATATTG
ARF_tnt.ARF16_col_b_m1	ARF16	Solyc06g072360	364	384	-	-4.03614	6.93e-05	0.0872	TTTTCTTTTTTTTGGTGGAAA
BBRBPC_tnt.BPC5_colamp_a_m1	BPC5	Solyc08g063040	2850	2878	-	-4.03333	7.65e-05	0.039	AAAGGTAAAAGAAGAAAGAGGAAAGCAAA
BBRBPC_tnt.BPC5_colamp_a_m1	BPC5	Solyc01g099340	3000	3028	-	-4.03333	7.65e-05	0.039	GAAAGAGTAAATAATAATGAAAGCAAAAG
ABI3VP1_tnt.VRN1_col_a_m1	VRN1	Solyc09g007550	2776	2804	+	-4.01493	4.6e-06	0.000828	TTATAAGTTTTAAGTTCTTGTTTTTTACT
ABI3VP1_tnt.VRN1_col_a_m1	VRN1	Solyc06g072360	2598	2626	-	-4	4.58e-06	0.000828	CTTTTTTTGTTTTTTATTTGATGTTTGGA
ABI3VP1_tnt.VRN1_col_a_m1	VRN1	Solyc09g007550	2602	2630	+	-3.98507	4.56e-06	0.000828	TTTTTAATTATTATTATTATTTTTGTTAG
ABI3VP1_tnt.VRN1_col_a_m1	VRN1	Solyc04g008500	2949	2977	+	-3.98507	4.56e-06	0.000828	TTTTTTGGTTAATTTTTATTTTTTGTTTT
ABI3VP1_tnt.VRN1_col_a_m1	VRN1	Solyc10g084180	2990	3018	-	-3.97015	4.55e-06	0.000828	TTTTTTTGTTAATGTTTTGGTTTTGTGTC
BBRBPC_tnt.BPC5_colamp_a_m1	BPC5	Solyc10g084180	2657	2685	+	-3.95556	7.51e-05	0.039	GTTGAAAAGAGAGTTGTATAGAAAAAGAG
ABI3VP1_tnt.VRN1_col_a_m1	VRN1	Solyc01g005060	1902	1930	+	-3.95522	4.53e-06	0.000828	AATGGAATTTTATTTTTATTTTTTTGAAA
ABI3VP1_tnt.VRN1_col_a_m1	VRN1	Solyc01g099340	2602	2630	-	-3.9403	4.52e-06	0.000828	TTTTATTTTATTTTTTGCGTTTTTCATAT
ABI3VP1_tnt.VRN1_col_a_m1	VRN1	Solyc11g069240	2695	2723	+	-3.9403	4.52e-06	0.000828	TATATAATTATCATATTTTATTTTTTGCT
ABI3VP1_tnt.VRN1_col_a_m1	VRN1	Solyc07g053570	60	88	+	-3.92537	4.5e-06	0.000828	CACATGCATTTTTTTCTTTTTTTTTACAT
ABI3VP1_tnt.VRN1_col_a_m1	VRN1	Solyc07g053570	1595	1623	-	-3.92537	4.5e-06	0.000828	AAGCTGAGTTTCCTTGTTTTTTTTTTTGG
ARF_tnt.ARF16_col_b_m1	ARF16	Solyc05g054030	128	148	-	-3.90361	6.7e-05	0.0872	TTTATGTTGATAAGGTAAAAA
ARF_tnt.ARF16_col_b_m1	ARF16	Solyc01g005060	1914	1934	+	-3.90361	6.7e-05	0.0872	TTTTTATTTTTTTGAAAAAAA
ABI3VP1_tnt.VRN1_col_a_m1	VRN1	Solyc09g065670	2109	2137	-	-3.86567	4.44e-06	0.000825	TTTCAACATATTTTTTCTGCTTTTTTTTA
ABI3VP1_tnt.VRN1_col_a_m1	VRN1	Solyc09g007550	2600	2628	+	-3.86567	4.44e-06	0.000825	TTTTTTTAATTATTATTATTATTTTTGTT
BBRBPC_tnt.BPC5_colamp_a_m1	BPC5	Solyc02g085580	2614	2642	-	-3.85556	7.32e-05	0.0382	AGAAAATTAATCAAATGAAAAATAAAAAT
C2C2gata_tnt.GATA16_col_a_m1	GATA16	Solyc06g072360	538	564	-	-3.85556	3.12e-05	0.202	GTGCACCAATATGGTTACCATCATTAT
ABI3VP1_tnt.VRN1_col_a_m1	VRN1	Solyc08g063040	2970	2998	+	-3.83582	4.41e-06	0.000825	ACTACTCTACTTTTGCTTTTATTTTTTAT
C2C2gata_tnt.GATA16_col_a_m1	GATA16	Solyc06g062670	2171	2197	+	-3.83333	3.1e-05	0.202	CCCTATTACTATTATTCACATAATCAT
BBRBPC_tnt.BPC5_colamp_a_m1	BPC5	Solyc01g099340	977	1005	+	-3.82222	7.26e-05	0.0381	GAGAAAGAGAGAAAGACAAAAAAAGACTT
C2C2gata_tnt.GATA16_col_a_m1	GATA16	Solyc06g072360	531	557	+	-3.82222	3.09e-05	0.202	ATTGCACATAATGATGGTAACCATATT
ABI3VP1_tnt.VRN1_col_a_m1	VRN1	Solyc09g007550	205	233	+	-3.8209	4.39e-06	0.000824	TATAATACTTTTAGATTTTTTTATTTTTG
BBRBPC_tnt.BPC5_colamp_a_m1	BPC5	Solyc01g099340	848	876	+	-3.81111	7.24e-05	0.0381	ACGAAGTGTATAAAACAAGAAAGAGAAAG
ABI3VP1_tnt.VRN1_col_a_m1	VRN1	Solyc02g062940	86	114	+	-3.80597	4.37e-06	0.000824	TTAATTTGATTTGATTTTAATTTTTTGTC
ABI3VP1_tnt.VRN1_col_a_m1	VRN1	Solyc01g005060	442	470	+	-3.80597	4.37e-06	0.000824	AAAAATTCTTTTCTTTTCCTTTTTTAAAA
BBRBPC_tnt.BPC5_colamp_a_m1	BPC5	Solyc01g005060	2448	2476	-	-3.8	7.22e-05	0.0381	AGAAGCAACAAGACAAGAGAAACAAAAAA
ABI3VP1_tnt.VRN1_col_a_m1	VRN1	Solyc06g072360	2614	2642	-	-3.79104	4.36e-06	0.000824	TATTCATTGTACTTTCCTTTTTTTGTTTT
ARF_tnt.ARF16_col_b_m1	ARF16	Solyc06g062670	850	870	+	-3.78313	6.49e-05	0.0872	TAAACTTTTTAGGGGCAAGAT
ARF_tnt.ARF16_col_b_m1	ARF16	Solyc09g007550	2615	2635	+	-3.78313	6.49e-05	0.0872	TTATTATTTTTGTTAGAAAAT
MYBrelated_tnt.TRP2_col_a_m1	TRP2	Solyc01g099340	2756	2775	+	-3.78049	6.69e-05	0.487	TACCATTAAACCATACAACT
BBRBPC_tnt.BPC5_colamp_a_m1	BPC5	Solyc09g074780	2453	2481	+	-3.77778	7.18e-05	0.0381	AATAGTTATATATAAAAAAAAAAAAAAAG
ABI3VP1_tnt.VRN1_col_a_m1	VRN1	Solyc04g008500	2926	2954	+	-3.76119	4.33e-06	0.000824	ATTTAATTCTTTTTTTTCTAATTTTTTTT
BBRBPC_tnt.BPC5_colamp_a_m1	BPC5	Solyc08g063040	2855	2883	-	-3.75556	7.14e-05	0.0381	TGACAAAAGGTAAAAGAAGAAAGAGGAAA
ABI3VP1_tnt.VRN1_col_a_m1	VRN1	Solyc07g053570	1596	1624	-	-3.71642	4.28e-06	0.000817	AAAGCTGAGTTTCCTTGTTTTTTTTTTTG
ABI3VP1_tnt.VRN1_col_a_m1	VRN1	Solyc05g054030	298	326	-	-3.70149	4.27e-06	0.000817	ATTTATTTTATTTTATTTATTTTGGTAGT
BBRBPC_tnt.BPC5_colamp_a_m1	BPC5	Solyc06g072360	1280	1308	+	-3.65556	6.96e-05	0.0376	TATGTGTAAAAGAATTGAAAAAAGGAAAA
ARF_tnt.ARF16_col_b_m1	ARF16	Solyc06g072360	2218	2238	+	-3.63855	6.26e-05	0.0872	CTTTTTTTTTTAATAAAAAAA
[truncated: 26,167 more rows]

## Sheet: Table S8
Table S8. Expression levels of candidate transcripts under salt stress
IDD number	Part	Sample	Time	Expression	SE	P-Value
IDD1	Shoot	Control	2h	1	0.25422
		Treated	2h	0.5549	0.26587	0.564932
		Control	24h	1	0.31033
		Treated	24h	3.06659	0.21694	1e-06
	Root	Control	2h	1	0.13995
		Treated	2h	0.47209	0.06624	0.093686
		Control	24h	1	0.30537
		Treated	24h	0.64601	0.06307	0.000154
IDD10	Shoot	Control	2h	1	0.19278
		Treated	2h	0.55172	0.1408	0.074322
		Control	24h	1	0.31359
		Treated	24h	1.04817	0.07549	0.557272
	Root	Control	2h	1	0.19355
		Treated	2h	0.60749	0.13427	0.059805
		Control	24h	1	0.36705
		Treated	24h	0.71125	0.10006	0.084629
IDD11	Shoot	Control	2h	1	0.27813
		Treated	2h	9.05766	1.21817	0.000835
		Control	24h	1	0.35859
		Treated	24h	1.24712	0.10113	0.028875
	Root	Control	2h	1	0.20003
		Treated	2h	0.70091	0.16255	0.180568
		Control	24h	1	0.35989
		Treated	24h	0.68104	0.07531	0.081758
IDD-like1	Shoot	Control	2h	1	0.53155
		Treated	2h	2.84831	0.5572	0.056107
		Control	24h	1	0.39364
		Treated	24h	4.44226	0.55194	0.000665
	Root	Control	2h	1	0.41019
		Treated	2h	0.97801	0.32611	0.783132
		Control	24h	1	0.35808
		Treated	24h	0.43142	0.09818	0.006894
IDD12	Shoot	Control	2h	1	0.32145
		Treated	2h	1.0843	0.39092	0.724448
		Control	24h	1	0.35683
		Treated	24h	2.78081	0.29436	0.00141
	Root	Control	2h	1	0.61698
		Treated	2h	117.401	15.9772	3.1e-05
		Control	24h	1	0.73933
		Treated	24h	12.1171	1.19666	6.2e-05
IDD13	Shoot	Control	2h	1	0.22559
		Treated	2h	2.37576	0.35959	0.00914
		Control	24h	1	0.32931
		Treated	24h	2.99311	0.31443	0.000326
	Root	Control	2h	1	0.7572
		Treated	2h	4.16202	0.91645	0.050731
		Control	24h	1	0.36365
		Treated	24h	1.15949	0.1583	0.355582
IDD14	Shoot	Control	2h	1	0.22327
		Treated	2h	0.49209	0.04451	0.000844
		Control	24h	1	0.47604
		Treated	24h	0.40618	0.05244	0.059457
	Root	Control	2h	1	0.39383
		Treated	2h	34.5025	5.40578	0.002009
		Control	24h	1	0.46978
		Treated	24h	46.9902	4.93151	0.000271
IDD15	Shoot	Control	2h	1	0.55288
		Treated	2h	27.7786	4.98941	0.001947
		Control	24h	1	0.30879
		Treated	24h	16.586	2.40249	0.000567
	Root	Control	2h	1	0.25068
		Treated	2h	0.88413	0.16036	0.592563
		Control	24h	1	0.33019
		Treated	24h	0.74277	0.19102	0.286773
IDD16	Shoot	Control	2h	1	0.18434
		Treated	2h	1.10775	0.23587	0.537807
		Control	24h	1	0.31282
		Treated	24h	3.4803	0.41599	0.00041
	Root	Control	2h	1	0.32961
		Treated	2h	0.9455	0.16478	0.603201
		Control	24h	1	0.3577
		Treated	24h	0.89372	0.09864	0.46693
IDD17	Shoot	Control	2h	1	0.29137
		Treated	2h	3.5299	0.43068	0.002044
		Control	24h	1	0.31764
		Treated	24h	5.12083	0.77324	0.001224
	Root	Control	2h	1	0.13953
		Treated	2h	0.9257	0.1654	0.667209
		Control	24h	1	0.37374
		Treated	24h	1.14953	0.23648	0.506796
IDD18	Shoot	Control	2h	1	0.20545
		Treated	2h	9.36031	1.01255	1.3e-05
		Control	24h	1	0.38967
		Treated	24h	27.7996	6.76875	0.005953
	Root	Control	2h	1	0.15411
		Treated	2h	1.12916	0.16267	0.318402
		Control	24h	1	0.32608
		Treated	24h	1.45406	0.14983	0.021139
IDD2	Shoot	Control	2h	1	0.51773
		Treated	2h	2.01984	0.24334	0.410999
		Control	24h	1	0.33389
		Treated	24h	2.3199	0.19764	0.000334
	Root	Control	2h	1	0.20807
		Treated	2h	0.32857	0.07318	0.005537
		Control	24h	1	0.31586
		Treated	24h	0.25204	0.02638	0.000107
SlSTOP1	Shoot	Control	2h	1	0.15838
		Treated	2h	0.96247	0.34323	0.57419
		Control	24h	1	0.35662
		Treated	24h	1.29208	0.17171	0.167555
	Root	Control	2h	1	0.69365
		Treated	2h	3.4335	0.45264	0.239267
		Control	24h	1	0.62177
		Treated	24h	1.40852	0.28434	0.946766
IDD3	Shoot	Control	2h	1	0.16573
		Treated	2h	0.12578	0.03978	4.7e-05
		Control	24h	1	0.31191
		Treated	24h	0.38063	0.07416	0.000685
	Root	Control	2h	1	0.21604
		Treated	2h	2.15695	0.32926	0.002632
		Control	24h	1	0.38769
		Treated	24h	2.82485	0.45718	0.015671
IDD4	Shoot	Control	2h	1	0.3038
		Treated	2h	1.1113	0.49478	0.805144
		Control	24h	1	0.44522
		Treated	24h	3.28253	0.29722	0.001782
	Root	Control	2h	1	0.28671
		Treated	2h	1.5808	0.46532	0.217879
		Control	24h	1	0.38097
		Treated	24h	2.21367	0.24561	0.008621
IDD5	Shoot	Control	2h	1	0.32822
		Treated	2h	1.03848	0.24216	0.92797
		Control	24h	1	0.35847
		Treated	24h	2.0751	0.28444	0.01148
	Root	Control	2h	1	0.23393
		Treated	2h	0.57536	0.09961	0.044567
		Control	24h	1	0.31059
		Treated	24h	0.92848	0.13698	0.656876
IDD6	Shoot	Control	2h	1	0.37976
		Treated	2h	1.35982	0.19581	0.631098
		Control	24h	1	0.35103
		Treated	24h	2.23136	0.46792	0.035908
	Root	Control	2h	1	0.35319
		Treated	2h	4.80858	0.81765	0.002145
		Control	24h	1	0.35193
		Treated	24h	1.65783	0.32767	0.102249
IDD7	Shoot	Control	2h	1	0.36546
		Treated	2h	1.09815	0.14909	0.932944
		Control	24h	1	0.3776
		Treated	24h	2.6627	0.22892	0.000983
	Root	Control	2h	1	0.23507
		Treated	2h	0.55236	0.0834	0.034639
		Control	24h	1	0.32601
		Treated	24h	0.41199	0.05968	0.006284
IDD8	Shoot	Control	2h	1	0.25337
		Treated	2h	0.98398	0.58743	0.541152
		Control	24h	1	0.3952
		Treated	24h	1.224	0.24302	0.451249
	Root	Control	2h	1	0.14884
		Treated	2h	2.11357	0.34245	0.002682
		Control	24h	1	0.36191
		Treated	24h	2.38391	0.22337	4.3e-05
IDD9	Shoot	Control	2h	1	0.44892
		Treated	2h	0.01588	0.0143	0.014349
		Control	24h	1	0.3696
		Treated	24h	0.11623	0.04315	0.000355
	Root	Control	2h	1	0.24521
		Treated	2h	4.23696	0.56861	5.4e-05
		Control	24h	1	0.30623
		Treated	24h	1.61593	0.21237	0.003508
CRF5	Shoot	Control	2h	1	0.18085
		Treated	2h	1.63646	0.20531	0.013882
		Control	24h	1	0.41638
		Treated	24h	12.1796	1.30821	6.1e-05
	Root	Control	2h	1	0.51797
		Treated	2h	1.12404	0.15048	0.653202
		Control	24h	1	0.35549
		Treated	24h	1.26231	0.12586	0.373152
STF4	Shoot	Control	2h	1	0.20865
		Treated	2h	1.49242	0.16396	0.042186
		Control	24h	1	0.31081
		Treated	24h	3.35962	0.27194	9e-06
	Root	Control	2h	1	0.26896
		Treated	2h	0.67072	0.09536	0.22649
		Control	24h	1	0.36274
		Treated	24h	0.83407	0.09661	0.346513

## Sheet: Table S9
Table S9. Expression levels of candidate transcripts under pH stress
IDD number	Part	Sample	Time	Expression	SE	P-Value
IDD1	Shoot	Control	2h	1	0.25422
		Treated	2h	2.48231	1.1086	0.012001
		Control	24h	1	0.31033
		Treated	24h	6.97017	1.87735	0.000595
	Root	Control	2h	1	0.13995
		Treated	2h	1.87741	0.88963	5.8e-05
		Control	24h	1	0.30537
		Treated	24h	1.04653	0.47076	0.44468
IDD10	Shoot	Control	2h	1	0.19278
		Treated	2h	1.74616	0.89649	0.208286
		Control	24h	1	0.31359
		Treated	24h	3.08682	0.77734	0.000349
	Root	Control	2h	1	0.19355
		Treated	2h	1.02806	0.63486	0.780861
		Control	24h	1	0.36705
		Treated	24h	0.80818	0.36452	0.119322
IDD11	Shoot	Control	2h	1	0.27813
		Treated	2h	19.1811	8.15504	5e-06
		Control	24h	1	0.35859
		Treated	24h	2.60833	0.7509	0.021732
	Root	Control	2h	1	0.20003
		Treated	2h	0.6649	0.44039	0.700324
		Control	24h	1	0.35989
		Treated	24h	0.88376	0.4218	0.573887
IDD-like1	Shoot	Control	2h	1	0.53155
		Treated	2h	2.05898	1.23464	0.235186
		Control	24h	1	0.39364
		Treated	24h	1.88483	0.60395	0.069129
	Root	Control	2h	1	0.41019
		Treated	2h	0.66182	0.32631	0.247098
		Control	24h	1	0.35808
		Treated	24h	0.24321	0.10901	5.6e-05
IDD12	Shoot	Control	2h	1	0.32145
		Treated	2h	1.53039	0.74633	0.297775
		Control	24h	1	0.35683
		Treated	24h	2.75474	0.92071	0.035184
	Root	Control	2h	1	0.61698
		Treated	2h	81.85	38.8738	1.3e-05
		Control	24h	1	0.73933
		Treated	24h	5.77757	2.60964	0.002713
IDD13	Shoot	Control	2h	1	0.22559
		Treated	2h	0.60907	0.31847	0.170607
		Control	24h	1	0.32931
		Treated	24h	6.60878	1.81131	0.001008
	Root	Control	2h	1	0.7572
		Treated	2h	2.38365	1.13837	0.224084
		Control	24h	1	0.36365
		Treated	24h	0.34502	0.15753	0.000729
IDD14	Shoot	Control	2h	1	0.22327
		Treated	2h	0.24829	0.15554	0.013388
		Control	24h	1	0.47604
		Treated	24h	0.21538	0.08433	0.031671
	Root	Control	2h	1	0.39383
		Treated	2h	4.75158	2.46074	0.046
		Control	24h	1	0.46978
		Treated	24h	0.88172	0.41227	0.603749
IDD15	Shoot	Control	2h	1	0.55288
		Treated	2h	7.47985	3.47138	0.007272
		Control	24h	1	0.30879
		Treated	24h	3.66516	0.86479	0
	Root	Control	2h	1	0.25068
		Treated	2h	0.54977	0.27219	0.067411
		Control	24h	1	0.33019
		Treated	24h	0.25323	0.11879	0.001241
IDD16	Shoot	Control	2h	1	0.18434
		Treated	2h	0.13921	0.09932	0.001061
		Control	24h	1	0.31282
		Treated	24h	0.72546	0.17781	0.012159
	Root	Control	2h	1	0.32961
		Treated	2h	0.65724	0.34282	0.213897
		Control	24h	1	0.3577
		Treated	24h	0.30931	0.14213	0.008524
IDD17	Shoot	Control	2h	1	0.29137
		Treated	2h	1.50543	0.6715	0.154218
		Control	24h	1	0.31764
		Treated	24h	2.89321	0.7445	0.000823
	Root	Control	2h	1	0.13953
		Treated	2h	0.71725	0.3401	0.001909
		Control	24h	1	0.37374
		Treated	24h	0.38795	0.17793	0.002853
IDD18	Shoot	Control	2h	1	0.20545
		Treated	2h	2.22381	0.97847	0.291133
		Control	24h	1	0.38967
		Treated	24h	4.52346	1.07925	2.3e-05
	Root	Control	2h	1	0.15411
		Treated	2h	1.2532	0.75835	0.328803
		Control	24h	1	0.32608
		Treated	24h	0.57113	0.30894	0.045548
IDD2	Shoot	Control	2h	1	0.51773
		Treated	2h	2.22381	0.97847	0.291133
		Control	24h	1	0.33389
		Treated	24h	2.00852	0.49887	0.002648
	Root	Control	2h	1	0.20807
		Treated	2h	0.90413	0.42873	0.431266
		Control	24h	1	0.31586
		Treated	24h	0.68998	0.30999	0.010503
SlSTOP1	Shoot	Control	2h	1	0.15838
		Treated	2h	0.79308	0.43966	0.397752
		Control	24h	1	0.35662
		Treated	24h	0.57916	0.15012	0.005243
	Root	Control	2h	1	0.69365
		Treated	2h	1.59063	0.81653	0.867293
		Control	24h	1	0.62177
		Treated	24h	0.37536	0.17095	0.203857
IDD3	Shoot	Control	2h	1	0.16573
		Treated	2h	1.71929	0.732	0.000457
		Control	24h	1	0.31191
		Treated	24h	6.89349	1.79991	0.000388
	Root	Control	2h	1	0.21604
		Treated	2h	8.61959	4.77346	0.00016
		Control	24h	1	0.38769
		Treated	24h	3.59404	1.71224	0.018603
IDD4	Shoot	Control	2h	1	0.3038
		Treated	2h	4.45155	2.07593	0.007806
		Control	24h	1	0.44522
		Treated	24h	4.71035	1.6855	0.046038
	Root	Control	2h	1	0.28671
		Treated	2h	2.01653	1.465	0.184427
		Control	24h	1	0.38097
		Treated	24h	3.70428	1.67303	0.000162
IDD5	Shoot	Control	2h	1	0.32822
		Treated	2h	1.28884	0.6718	0.507475
		Control	24h	1	0.35847
		Treated	24h	5.76366	1.39428	1.7e-05
	Root	Control	2h	1	0.23393
		Treated	2h	0.87531	0.49282	0.922971
		Control	24h	1	0.31059
		Treated	24h	0.80638	0.42032	0.077379
IDD6	Shoot	Control	2h	1	0.37976
		Treated	2h	4.17009	2.05692	0.033128
		Control	24h	1	0.35103
		Treated	24h	38.8103	9.48478	7e-06
	Root	Control	2h	1	0.35319
		Treated	2h	16.6325	7.9061	3.9e-05
		Control	24h	1	0.35193
		Treated	24h	1.4697	0.67354	0.104645
IDD7	Shoot	Control	2h	1	0.36546
		Treated	2h	2.86742	1.22176	0.001307
		Control	24h	1	0.3776
		Treated	24h	5.70873	1.40912	0.000108
	Root	Control	2h	1	0.23507
		Treated	2h	1.61226	0.78105	0.060701
		Control	24h	1	0.32601
		Treated	24h	0.42249	0.26546	0.0287
IDD8	Shoot	Control	2h	1	0.25337
		Treated	2h	7.69857	3.45317	0.00263
		Control	24h	1	0.3952
		Treated	24h	7.19269	1.8066	0.000476
	Root	Control	2h	1	0.14884
		Treated	2h	4.70558	2.2586	0.00011
		Control	24h	1	0.36191
		Treated	24h	2.16362	1.14106	0.008099
IDD9	Shoot	Control	2h	1	0.44892
		Treated	2h	2.02729	0.88371	0.080344
		Control	24h	1	0.3696
		Treated	24h	12.7713	3.21165	0.000241
	Root	Control	2h	1	0.24521
		Treated	2h	31.7034	21.3089	3.5e-05
		Control	24h	1	0.30623
		Treated	24h	2.12288	1.11748	0.066587
CRF5	Shoot	Control	2h	1	0.18085
		Treated	2h	1.7302	0.46536	0.117927
		Control	24h	1	0.41638
		Treated	24h	5.22916	1.89681	0.005585
	Root	Control	2h	1	0.51797
		Treated	2h	0.7079	0.40102	0.360482
		Control	24h	1	0.35549
		Treated	24h	0.45716	0.20645	0.03153

## Sheet: Table S10
Table S10. Expression levels of candidate transcripts under flood stress
IDD number	Part	Sample	Time	Expression	SE	P-Value
IDD1	Shoot	Control	2h	1	0.25422
		Treated	2h	3.22044	0.32289	9e-06
		Control	24h	1	0.31033
		Treated	24h	10.6452	1.9696	0
	Root	Control	2h	1	0.13995
		Treated	2h	0.94572	0.08727	0.533567
		Control	24h	1	0.30537
		Treated	24h	1.27417	0.13763	0.037986
IDD10	Shoot	Control	2h	1	0.19278
		Treated	2h	1.02883	0.23078	0.741921
		Control	24h	1	0.31359
		Treated	24h	2.6769	0.49167	3e-06
	Root	Control	2h	1	0.19355
		Treated	2h	1.10309	0.11582	0.598329
		Control	24h	1	0.36705
		Treated	24h	1.31291	0.11464	0.071226
IDD11	Shoot	Control	2h	1	0.27813
		Treated	2h	18.4481	3.04965	0.00199
		Control	24h	1	0.35859
		Treated	24h	3.21985	0.60865	0.00219
	Root	Control	2h	1	0.20003
		Treated	2h	1.04243	0.15027	0.862713
		Control	24h	1	0.35989
		Treated	24h	1.91454	0.22623	0.01505
IDD-like1	Shoot	Control	2h	1	0.53155
		Treated	2h	0.98503	0.23126	0.685418
		Control	24h	1	0.39364
		Treated	24h	2.6344	0.59267	0.007486
	Root	Control	2h	1	0.41019
		Treated	2h	0.87281	0.16336	0.504243
		Control	24h	1	0.35808
		Treated	24h	0.66875	0.06483	0.009141
IDD12	Shoot	Control	2h	1	0.32145
		Treated	2h	2.57453	0.25411	0.002845
		Control	24h	1	0.35683
		Treated	24h	6.44763	1.21026	8e-06
	Root	Control	2h	1	0.61698
		Treated	2h	85.0329	7.25079	2e-05
		Control	24h	1	0.73933
		Treated	24h	10.9279	0.77385	4.9e-05
IDD13	Shoot	Control	2h	1	0.22559
		Treated	2h	1.51346	0.165	0.073872
		Control	24h	1	0.32931
		Treated	24h	1.84301	0.4067	0.017746
	Root	Control	2h	1	0.7572
		Treated	2h	5.09425	0.82305	0.01602
		Control	24h	1	0.36365
		Treated	24h	1.90506	0.18739	0.005318
IDD14	Shoot	Control	2h	1	0.22327
		Treated	2h	0.14931	0.03484	0.000224
		Control	24h	1	0.47604
		Treated	24h	0.14383	0.04439	0.019763
	Root	Control	2h	1	0.39383
		Treated	2h	9.00292	1.67784	0.032279
		Control	24h	1	0.46978
		Treated	24h	1.41115	0.4741	0.491004
IDD15	Shoot	Control	2h	1	0.55288
		Treated	2h	19.4647	3.12357	0.001048
		Control	24h	1	0.30879
		Treated	24h	9.948	2.05123	0.000103
	Root	Control	2h	1	0.25068
		Treated	2h	0.81183	0.14961	0.502923
		Control	24h	1	0.33019
		Treated	24h	0.77806	0.13346	0.283659
IDD16	Shoot	Control	2h	1	0.18434
		Treated	2h	1.3341	0.1413	0.037167
		Control	24h	1	0.31282
		Treated	24h	3.51023	0.75998	0.000583
	Root	Control	2h	1	0.32961
		Treated	2h	0.89241	0.16212	0.521361
		Control	24h	1	0.3577
		Treated	24h	0.71833	0.06964	0.14402
IDD17	Shoot	Control	2h	1	0.29137
		Treated	2h	4.01043	0.88754	0.016914
		Control	24h	1	0.31764
		Treated	24h	13.8608	3.30736	0.000548
	Root	Control	2h	1	0.13953
		Treated	2h	0.84092	0.0819	0.079592
		Control	24h	1	0.37374
		Treated	24h	1.23789	0.1162	0.179547
IDD18	Shoot	Control	2h	1	0.20545
		Treated	2h	12.1677	1.84181	0.000252
		Control	24h	1	0.38967
		Treated	24h	27.9545	9.89634	0.01184
	Root	Control	2h	1	0.15411
		Treated	2h	0.89	0.18582	0.698453
		Control	24h	1	0.32608
		Treated	24h	2.07774	0.17385	0.000542
IDD2	Shoot	Control	2h	1	0.51773
		Treated	2h	4.88434	0.89176	0.015961
		Control	24h	1	0.33389
		Treated	24h	4.12885	0.79506	3.6e-05
	Root	Control	2h	1	0.20807
		Treated	2h	0.15986	0.03203	0.001248
		Control	24h	1	0.31586
		Treated	24h	0.06664	0.00873	0.000214
SlSTOP1	Shoot	Control	2h	1	0.15838
		Treated	2h	1.82612	0.35199	0.017153
		Control	24h	1	0.35662
		Treated	24h	2.59631	0.48448	9.2e-05
	Root	Control	2h	1	0.69365
		Treated	2h	2.19853	0.66211	0.76383
		Control	24h	1	0.62177
		Treated	24h	0.72967	0.14281	0.451705
IDD3	Shoot	Control	2h	1	0.16573
		Treated	2h	0.86587	0.09398	0.164229
		Control	24h	1	0.31191
		Treated	24h	2.41366	0.45281	2.5e-05
	Root	Control	2h	1	0.21604
		Treated	2h	3.80703	0.29532	1.3e-05
		Control	24h	1	0.38769
		Treated	24h	9.89876	0.75243	6e-06
IDD4	Shoot	Control	2h	1	0.3038
		Treated	2h	5.45646	0.9477	0.001584
		Control	24h	1	0.44522
		Treated	24h	7.60777	1.40832	2.1e-05
	Root	Control	2h	1	0.28671
		Treated	2h	1.62905	0.31822	0.167429
		Control	24h	1	0.38097
		Treated	24h	1.8262	0.21905	0.036884
IDD5	Shoot	Control	2h	1	0.32822
		Treated	2h	2.87862	0.31753	0.003445
		Control	24h	1	0.35847
		Treated	24h	4.53053	0.86089	2.7e-05
	Root	Control	2h	1	0.23393
		Treated	2h	0.78632	0.16171	0.412033
		Control	24h	1	0.31059
		Treated	24h	1.00674	0.12349	0.898328
IDD6	Shoot	Control	2h	1	0.37976
		Treated	2h	1.14471	0.22401	0.97932
		Control	24h	1	0.35103
		Treated	24h	5.42252	1.03257	1.4e-05
	Root	Control	2h	1	0.35319
		Treated	2h	6.21959	0.73469	0.001158
		Control	24h	1	0.35193
		Treated	24h	0.74224	0.24078	0.469588
IDD7	Shoot	Control	2h	1	0.36546
		Treated	2h	2.4697	0.35077	0.012019
		Control	24h	1	0.3776
		Treated	24h	2.40886	0.63054	0.022519
	Root	Control	2h	1	0.23507
		Treated	2h	1.13559	0.25709	0.596503
		Control	24h	1	0.32601
		Treated	24h	1.10511	0.17207	0.54644
IDD8	Shoot	Control	2h	1	0.25337
		Treated	2h	4.11322	0.48423	0.000319
		Control	24h	1	0.3952
		Treated	24h	2.4846	0.46533	0.000813
	Root	Control	2h	1	0.14884
		Treated	2h	2.24675	1.00548	0.052573
		Control	24h	1	0.36191
		Treated	24h	2.05246	0.29306	0.026505
IDD9	Shoot	Control	2h	1	0.44892
		Treated	2h	1.92315	0.19136	0.03412
		Control	24h	1	0.3696
		Treated	24h	7.18871	1.86372	0.004729
	Root	Control	2h	1	0.24521
		Treated	2h	5.95353	0.46768	5e-06
		Control	24h	1	0.30623
		Treated	24h	1.98982	0.17745	0.000228
CRF5	Shoot	Control	2h	1	0.18085
		Treated	2h	1.50696	0.24053	0.072415
		Control	24h	1	0.41638
		Treated	24h	6.55983	1.84929	0.002817
	Root	Control	2h	1	0.51797
		Treated	2h	13.0077	1.19978	3e-05
		Control	24h	1	0.35549
		Treated	24h	20.6285	1.73398	2e-06
STF4	Shoot	Control	2h	1	0.20865
		Treated	2h	2.24381	0.36688	0.011789
		Control	24h	1	0.31081
		Treated	24h	2.38238	0.92079	0.078959
	Root	Control	2h	1	0.26896
		Treated	2h	0.09472	0.00958	0.008055
		Control	24h	1	0.36274
		Treated	24h	0.06289	0.0052	0.00287

[truncated: 4 more sheets: Table S11, Table S12, Table S13, Table S14]
